# Supplementary material for: Revised estimates of influenza-associated excess mortality, United States, 1995 through 2005
Source: Emerg Themes Epidemiol. 2008 Dec 30;5:26. doi: 10.1186/1742-7622-5-26 (PMC2628891; doi:10.1186/1742-7622-5-26)
Supplement: Additional file 1 — Bayesian analysis of influenza mortality, U.S., 1995–2005 using WinBUGS. [file 1742-7622-5-26-S1.zip]

Archive with 18 entries (18 files):
- R-squared calculations 8-17-2008.txt
- model Thompson 8-14-2008.txt
- model AG3 8-15.txt
- model AG2 8-15.txt
- model AG1 8-15.txt
- model AG0 8-15.txt
- log AG3 Thompson 8-17-2008.txt
- log AG3 8-15-2008.txt
- log AG2 Thompson 8-17-2008.txt
- log AG2 8-15-2008.txt
- log AG1 Thompson 8-17-2008.txt
- log AG1 8-15-2008.txt
- log AG0 Thompson 8-17-2008.txt
- log AG0 8-15-2008.txt
- calculations Thompson 8-14-2008.txt
- calculations 8-15-2008.txt
- R-squared calculations Thomson 8-17-2008.txt
- readme.doc
