# Supplementary material for: Revised estimates of influenza-associated excess mortality, United States, 1995 through 2005
Source: Emerg Themes Epidemiol. 2008 Dec 30;5:26. doi: 10.1186/1742-7622-5-26 (PMC2628891; doi:10.1186/1742-7622-5-26)
Supplement: Additional file 1 — Bayesian analysis of influenza mortality, U.S., 1995–2005 using WinBUGS. [file 1742-7622-5-26-S1.zip › R-squared calculations 8-17-2008.txt]

library(MASS)
library(coda)
library(graphics)
library(grDevices)
library(stats)
library(utils)
library(lme4)
library(methods)
library(Matrix)

##AG3##

year=c(0,0,0,0,0,0,0,0,0,0,0,0,1,1,1,1,1,1,1,1,1,1,1,1,2,2,2,2,2,2,2,2,2,2,2,2,3,3,3,3,3,3,3,3,3,3,3,3,4,4,4,4,4,4,4,4,4,4,4,4,5,5,5,5,5,5,5,5,5,5,5,5,6,6,6,6,6,6,6,6,6,6,6,6,7,7,7,7,7,7,7,7,7,7,7,7,8,8,8,8,8,8,8,8,8,8,8,8,9,9,9,9,9,9,9,9,9,9,9,9,10,10,10,10,10,10,10,10,10,10,10,10)
month=c(1,2,3,4,5,6,7,8,9,10,11,12,1,2,3,4,5,6,7,8,9,10,11,12,1,2,3,4,5,6,7,8,9,10,11,12,1,2,3,4,5,6,7,8,9,10,11,12,1,2,3,4,5,6,7,8,9,10,11,12,1,2,3,4,5,6,7,8,9,10,11,12,1,2,3,4,5,6,7,8,9,10,11,12,1,2,3,4,5,6,7,8,9,10,11,12,1,2,3,4,5,6,7,8,9,10,11,12,1,2,3,4,5,6,7,8,9,10,11,12,1,2,3,4,5,6,7,8,9,10,11,12)
inf<-c(72,111,136,15,8,1,0,4,8,13,13,134,196,61,32,15,14,6,3,3,1,6,24,269,378,76,37,12,8,2,0,2,2,11,14,66,547,782,198,13,5,7,2,1,1,12,6,17,127,435,456,84,14,4,3,6,6,11,33,317,1214,218,39,5,3,3,5,2,4,4,9,40,63,51,18,8,0,1,3,0,3,6,9,12,66,225,248,46,13,6,2,2,0,3,5,21,51,44,38,38,7,2,2,0,4,7,107,1144,783,62,16,9,3,1,2,0,2,9,15,42,304,651,478,73,15,5,6,2,2,3,12,50)
allcause<-c(157035,143609,154592,140735,138597,129140,133163,130250,128562,138519,141908,159574,166730,144498,151493,142558,137790,129304,132073,130292,128362,141123,142024,168999,175324,142509,154486,144081,141959,131094,133080,131096,129259,141695,144481,161306,180001,157888,156057,139851,139934,133859,135188,134986,131422,144619,144893,156048,174913,160815,174777,148374,142580,132632,137008,134136,133443,146183,144396,169630,191941,155006,152242,142304,142979,134662,138149,139001,138691,149572,149984,166927,172253,150088,163095,152190,149348,141789,140302,139766,136776,150479,146567,157280,170655,159641,171791,148534,147026,136850,139814,138954,137053,147665,150172,165057,168330,150239,158763,147130,145870,139615,139640,139208,137150,149122,148444,182559,180219,152504,155534,144554,140963,134583,136530,136244,133129,144607,142080,156389,169426,160715,173689,150763,145759,134471,135802,136335,133350,143370,144738,161644)
N<-132

memory.limit(size=2000)

e.sys <- matrix(NA, 10000, N)

l11 <- 170001
l12 <- 1490000

e.sys1 <- scan("p:/if/Papers and Chapters/Influenza/Data and calculations/Finalfinal/coda1 AG3 8-15-2008.txt", list(x1=0, x2=0))$x2[l11:l12]
e.sys2 <- scan("p:/if/Papers and Chapters/Influenza/Data and calculations/Finalfinal/coda2 AG3 8-15-2008.txt", list(x1=0, x2=0))$x2[l11:l12]
e.sys3 <- scan("p:/if/Papers and Chapters/Influenza/Data and calculations/Finalfinal/coda3 AG3 8-15-2008.txt", list(x1=0, x2=0))$x2[l11:l12]

for (i in 1:N) {

      l1 <- 1+10000*(i-1)
      l2 <- l1+9999

e.sys.1 <- e.sys1[l1:l2]
e.sys.2 <- e.sys2[l1:l2]
e.sys.3 <- e.sys3[l1:l2]
e.sys[,i]<- apply(cbind(e.sys.1, e.sys.2, e.sys.3),1,mean)
}

rsquared3 <- 1-mean(apply(e.sys, 1, var))/var(allcause)
rsquared3

######
#0.9584946#


##AG2##

month<-c(1,2,3,4,5,6,7,8,9,10,11,12,1,2,3,4,5,6,7,8,9,10,11,12,1,2,3,4,5,6,7,8,9,10,11,12,1,2,3,4,5,6,7,8,9,10,11,12,1,2,3,4,5,6,7,8,9,10,11,12,1,2,3,4,5,6,7,8,9,10,11,12,1,2,3,4,5,6,7,8,9,10,11,12,1,2,3,4,5,6,7,8,9,10,11,12,1,2,3,4,5,6,7,8,9,10,11,12,1,2,3,4,5,6,7,8,9,10,11,12,1,2,3,4,5,6,7,8,9,10,11,12)
year<-c(0,0,0,0,0,0,0,0,0,0,0,0,1,1,1,1,1,1,1,1,1,1,1,1,2,2,2,2,2,2,2,2,2,2,2,2,3,3,3,3,3,3,3,3,3,3,3,3,4,4,4,4,4,4,4,4,4,4,4,4,5,5,5,5,5,5,5,5,5,5,5,5,6,6,6,6,6,6,6,6,6,6,6,6,7,7,7,7,7,7,7,7,7,7,7,7,8,8,8,8,8,8,8,8,8,8,8,8,9,9,9,9,9,9,9,9,9,9,9,9,10,10,10,10,10,10,10,10,10,10,10,10)
inf<-c(6,10,7,2,0,0,0,0,0,1,1,17,19,5,2,2,1,0,0,0,1,3,1,16,15,10,7,3,0,1,1,0,0,2,3,3,18,33,14,2,0,0,0,0,0,3,2,0,3,22,23,6,0,0,0,1,0,3,5,21,92,14,2,3,0,0,0,0,0,1,1,4,8,9,6,0,0,0,0,0,0,0,3,2,3,13,15,4,0,0,0,0,0,1,2,1,3,5,6,3,0,0,0,0,0,1,5,94,46,6,3,0,1,0,0,0,0,1,4,5,9,28,32,6,2,3,1,1,0,2,0,9)
allcause<-c(28129,25417,27363,25818,25514,25083,25840,25669,24484,25910,26085,28293,28898,25638,26774,25813,25813,24824,25281,24550,24344,25771,25756,28307,28811,25121,26971,25798,26251,24836,25291,25123,24428,26022,25696,28180,29735,25976,27208,25769,25825,25230,25652,25604,24718,26514,25936,27381,29836,26552,29286,26439,26788,25332,26439,25670,25172,27031,26186,29891,31759,27135,27432,26215,27255,26030,27024,26858,26251,27533,27524,30186,30729,27268,29364,28119,28006,26802,27559,27619,27550,28645,27915,29727,31383,28311,30758,28413,29005,27660,29010,28236,27740,29271,29371,31227,32085,28826,31139,29605,29853,28687,29559,29431,28756,30223,29606,34213,33401,29685,31208,29541,30325,28973,30206,29772,29088,30577,29910,32639,33564,31054,33619,31059,31681,30107,31147,30962,29992,31477,31351,34508)
N<-132

data <- list ("month", "year", "inf", "allcause", "N")

memory.limit(size=2000)

e.sys <- matrix(NA, 10000, N)

l11 <- 170001
l12 <- 1490000

e.sys1 <- scan("p:/if/Papers and Chapters/Influenza/Data and calculations/Finalfinal/coda1 AG2 8-15-2008.txt", list(x1=0, x2=0))$x2[l11:l12]
e.sys2 <- scan("p:/if/Papers and Chapters/Influenza/Data and calculations/Finalfinal/coda2 AG2 8-15-2008.txt", list(x1=0, x2=0))$x2[l11:l12]
e.sys3 <- scan("p:/if/Papers and Chapters/Influenza/Data and calculations/Finalfinal/coda3 AG2 8-15-2008.txt", list(x1=0, x2=0))$x2[l11:l12]

for (i in 1:N) {

      l1 <- 1+10000*(i-1)
      l2 <- l1+9999

e.sys.1 <- e.sys1[l1:l2]
e.sys.2 <- e.sys2[l1:l2]
e.sys.3 <- e.sys3[l1:l2]
e.sys[,i]<- apply(cbind(e.sys.1, e.sys.2, e.sys.3),1,mean)
}

rsquared2 <- 1-mean(apply(e.sys, 1, var))/var(allcause)
rsquared2
# 0.9692757#


##AG1##

month<-c(1,2,3,4,5,6,7,8,9,10,11,12,1,2,3,4,5,6,7,8,9,10,11,12,1,2,3,4,5,6,7,8,9,10,11,12,1,2,3,4,5,6,7,8,9,10,11,12,1,2,3,4,5,6,7,8,9,10,11,12,1,2,3,4,5,6,7,8,9,10,11,12,1,2,3,4,5,6,7,8,9,10,11,12,1,2,3,4,5,6,7,8,9,10,11,12,1,2,3,4,5,6,7,8,9,10,11,12,1,2,3,4,5,6,7,8,9,10,11,12,1,2,3,4,5,6,7,8,9,10,11,12)
year<-c(0,0,0,0,0,0,0,0,0,0,0,0,1,1,1,1,1,1,1,1,1,1,1,1,2,2,2,2,2,2,2,2,2,2,2,2,3,3,3,3,3,3,3,3,3,3,3,3,4,4,4,4,4,4,4,4,4,4,4,4,5,5,5,5,5,5,5,5,5,5,5,5,6,6,6,6,6,6,6,6,6,6,6,6,7,7,7,7,7,7,7,7,7,7,7,7,8,8,8,8,8,8,8,8,8,8,8,8,9,9,9,9,9,9,9,9,9,9,9,9,10,10,10,10,10,10,10,10,10,10,10,10)
inf<-c(0,4,7,3,0,0,1,0,0,1,1,6,12,1,4,2,0,0,0,0,0,1,3,13,13,5,4,2,2,2,0,0,0,1,1,2,16,10,0,0,0,1,0,2,0,0,3,1,4,10,8,1,2,0,0,0,0,0,3,17,45,13,2,2,0,0,0,0,1,0,0,4,10,7,5,0,1,1,0,1,0,0,2,3,2,11,8,1,1,0,1,0,2,0,0,0,2,7,4,0,1,0,0,0,1,1,1,69,25,4,1,3,0,1,1,0,0,0,1,4,8,21,13,6,1,1,1,0,0,0,3,4)
allcause<-c(21333,19381,21157,20468,21129,20879,22009,22100,20684,21152,20603,22074,21724,19408,20760,19514,20514,19998,20483,20024,19156,19459,19038,20103,20241,17388,19501,18321,19065,18575,19026,19151,18019,18708,18035,19241,19623,17136,18550,17474,18582,18451,19198,18983,18203,18511,18014,18871,19164,17344,18989,18143,18821,18327,19414,18844,18020,18677,18003,19536,20374,17869,18510,18250,19159,18690,19504,19158,18478,19054,18375,19608,19925,17795,19385,18821,19553,19132,19677,19965,21104,19683,19104,19750,20192,18109,20103,19207,20099,19442,20582,20158,19278,19459,19321,20115,20192,18165,20076,19078,19809,19536,20663,20186,19214,19883,19570,20945,20386,18533,19743,18884,19483,19151,20202,19758,18801,19375,18476,19412,20037,18366,20096,19476,19647,19181,20638,19876,18890,19691,19116,20222)
N<-132

data <- list ("month", "year", "inf", "allcause", "N")

memory.limit(size=2000)

e.sys <- matrix(NA, 10000, N)

l11 <- 180001
l12 <- 1500000

e.sys1 <- scan("p:/if/Papers and Chapters/Influenza/Data and calculations/Finalfinal/coda1 AG1 8-15-2008.txt", list(x1=0, x2=0))$x2[l11:l12]
e.sys2 <- scan("p:/if/Papers and Chapters/Influenza/Data and calculations/Finalfinal/coda2 AG1 8-15-2008.txt", list(x1=0, x2=0))$x2[l11:l12]
e.sys3 <- scan("p:/if/Papers and Chapters/Influenza/Data and calculations/Finalfinal/coda3 AG1 8-15-2008.txt", list(x1=0, x2=0))$x2[l11:l12]

for (i in 1:N) {

      l1 <- 1+10000*(i-1)
      l2 <- l1+9999

e.sys.1 <- e.sys1[l1:l2]
e.sys.2 <- e.sys2[l1:l2]
e.sys.3 <- e.sys3[l1:l2]
e.sys[,i]<- apply(cbind(e.sys.1, e.sys.2, e.sys.3),1,mean)
}

rsquared1 <- 1-mean(apply(e.sys, 1, var))/var(allcause)
rsquared1


# 0.9331905 #


##AG0##

month<-c(1,2,3,4,5,6,7,8,9,10,11,12,1,2,3,4,5,6,7,8,9,10,11,12,1,2,3,4,5,6,7,8,9,10,11,12,1,2,3,4,5,6,7,8,9,10,11,12,1,2,3,4,5,6,7,8,9,10,11,12,1,2,3,4,5,6,7,8,9,10,11,12,1,2,3,4,5,6,7,8,9,10,11,12,1,2,3,4,5,6,7,8,9,10,11,12,1,2,3,4,5,6,7,8,9,10,11,12,1,2,3,4,5,6,7,8,9,10,11,12,1,2,3,4,5,6,7,8,9,10,11,12)
year<-c(0,0,0,0,0,0,0,0,0,0,0,0,1,1,1,1,1,1,1,1,1,1,1,1,2,2,2,2,2,2,2,2,2,2,2,2,3,3,3,3,3,3,3,3,3,3,3,3,4,4,4,4,4,4,4,4,4,4,4,4,5,5,5,5,5,5,5,5,5,5,5,5,6,6,6,6,6,6,6,6,6,6,6,6,7,7,7,7,7,7,7,7,7,7,7,7,8,8,8,8,8,8,8,8,8,8,8,8,9,9,9,9,9,9,9,9,9,9,9,9,10,10,10,10,10,10,10,10,10,10,10,10)
inf<-c(1,1,5,4,3,2,0,0,0,1,1,6,5,3,4,3,2,0,1,1,1,1,1,8,7,7,5,9,3,1,1,0,0,0,1,2,11,7,4,0,0,0,0,1,0,3,1,1,3,10,12,5,0,1,0,1,1,0,0,8,13,6,3,3,1,1,0,0,0,0,2,6,7,8,4,2,1,1,0,1,0,0,2,1,5,5,4,4,2,0,0,1,0,0,0,4,2,18,13,2,6,0,2,0,1,5,19,79,27,7,3,0,2,0,1,0,1,2,4,4,8,14,20,7,4,0,0,1,0,1,1,5)
allcause<-c(4486,4120,4393,4262,4487,4449,4665,4566,4085,4377,4113,4524,4465,3936,4293,4145,4283,4325,4383,4324,3941,4190,4071,4123,4182,3734,4234,3956,4152,4147,4335,4237,3889,4143,3859,4134,4189,3742,4148,3967,4031,4131,4324,4246,3834,3982,3822,3983,3980,3720,4025,3878,4027,4108,4231,4118,3885,4003,3728,4017,4064,3620,3954,3933,4021,4043,4197,3973,3823,3917,3672,3924,4039,3784,3956,3861,3980,3791,4007,3894,3647,3830,3778,3832,4012,3631,4099,3859,3983,4019,4133,3925,3742,3842,3690,3842,3822,3579,3854,3828,3908,3976,4087,3985,3652,3823,3720,4094,4049,3713,3821,3655,3955,3837,4130,3921,3727,3893,3599,3869,3761,3498,4062,3870,4104,3954,4209,3978,3595,3779,3707,3850)
N<-132

data <- list ("month", "year", "inf", "allcause", "N")

memory.limit(size=2000)

e.sys <- matrix(NA, 10000, N)

l11 <- 170001
l12 <- 1490000

e.sys1 <- scan("p:/if/Papers and Chapters/Influenza/Data and calculations/Finalfinal/coda1 AG0 8-15-2008.txt", list(x1=0, x2=0))$x2[l11:l12]
e.sys2 <- scan("p:/if/Papers and Chapters/Influenza/Data and calculations/Finalfinal/coda2 AG0 8-15-2008.txt", list(x1=0, x2=0))$x2[l11:l12]
e.sys3 <- scan("p:/if/Papers and Chapters/Influenza/Data and calculations/Finalfinal/coda3 AG0 8-15-2008.txt", list(x1=0, x2=0))$x2[l11:l12]

for (i in 1:N) {

      l1 <- 1+10000*(i-1)
      l2 <- l1+9999

e.sys.1 <- e.sys1[l1:l2]
e.sys.2 <- e.sys2[l1:l2]
e.sys.3 <- e.sys3[l1:l2]
e.sys[,i]<- apply(cbind(e.sys.1, e.sys.2, e.sys.3),1,mean)
}

rsquared0 <- 1-mean(apply(e.sys, 1, var))/var(allcause)
rsquared0

# 0.8987877#
