# Supplementary material for: Revised estimates of influenza-associated excess mortality, United States, 1995 through 2005
Source: Emerg Themes Epidemiol. 2008 Dec 30;5:26. doi: 10.1186/1742-7622-5-26 (PMC2628891; doi:10.1186/1742-7622-5-26)
Supplement: Additional file 1 — Bayesian analysis of influenza mortality, U.S., 1995–2005 using WinBUGS. [file 1742-7622-5-26-S1.zip › model Thompson 8-14-2008.txt]

model
{
		for (i in 1 : N) 
		{
		allcause[i] ~ dpois(mu[i])
		
		sinterm[i]<-sin(month[i]*2*3.14159265/12)		
		costerm[i]<-cos(month[i]*2*3.14159265/12)		

		log(mu[i]) <-beta0+beta1*year[i]+beta2*year[i]*year[i]+beta3*sinterm[i]+beta4*costerm[i]+inf[i]*alpha1
		log(mu_noinf[i])<-beta0+beta1*year[i]+beta2*year[i]*year[i]+beta3*sinterm[i]+beta4*costerm[i]	
		predinf[i]<-mu[i]-mu_noinf[i]
		e.sys[i]<-allcause[i]-mu[i]
}


alpha1~dnorm(0,10)

beta0~dnorm(12.2,.5)
beta1~dnorm(0,10)
beta2~dnorm(0,10)
beta3~dnorm(0,10)
beta4~dnorm(0,10)

}
