# Supplementary material for: Revised estimates of influenza-associated excess mortality, United States, 1995 through 2005
Source: Emerg Themes Epidemiol. 2008 Dec 30;5:26. doi: 10.1186/1742-7622-5-26 (PMC2628891; doi:10.1186/1742-7622-5-26)
Supplement: Additional file 1 — Bayesian analysis of influenza mortality, U.S., 1995–2005 using WinBUGS. [file 1742-7622-5-26-S1.zip › model AG1 8-15.txt]

model
{
		for (i in 1 : N) 
		{
		allcause[i] ~ dpois(lambda_all[i])		

		mu[i] <- beta0[month[i]]+mu_inf[i]*alpha1+beta1*year[i]+beta2*year[i]*year[i]+beta2*year[i]*year[i]*year[i]

		lambda_all[i]~dnorm(mu[i],tau)
	
		inf[i]~dpois(mu_inf[i])
		mu_inf[i]<-exp(lambda_inf[i])
		lambda_inf[i]~dnorm(0,0.01)


		predinf[i]<-mu_inf[i]*alpha1

		e.allcause[i]<-allcause[i]-lambda_all[i]
		lambda_sys[i]<-mu[i]
		e.sys[i]<-allcause[i]-lambda_sys[i]
		}

	
		for (j in 1:12)
		{
		beta0[j] ~dnorm(20000, 0.00000001)
		}

alpha1<-exp(kappa)
kappa~dnorm(0,.01)I(0,)
beta1~dnorm(0,.0000001)
beta2~dnorm(0,.000001)
beta3~dnorm(0,.00001)
tau<-exp(delta)
delta~ dnorm(0,.04)
}
