# Supplementary material for: Revised estimates of influenza-associated excess mortality, United States, 1995 through 2005
Source: Emerg Themes Epidemiol. 2008 Dec 30;5:26. doi: 10.1186/1742-7622-5-26 (PMC2628891; doi:10.1186/1742-7622-5-26)
Supplement: Additional file 1 — Bayesian analysis of influenza mortality, U.S., 1995–2005 using WinBUGS. [file 1742-7622-5-26-S1.zip › log AG3 Thompson 8-17-2008.txt]

display(log)
check(p:/if/Papers and Chapters/Influenza/data and calculations/supplemental/model Thompson 8-12-2008.txt)
model is syntactically correct
data(C:/Program Files/R/R-2.6.1/data.txt)
data loaded
compile(3)
model compiled
inits(1,C:/Program Files/R/R-2.6.1/inits1.txt)
chain initialized but other chain(s) contain uninitialized variables
inits(2,C:/Program Files/R/R-2.6.1/inits2.txt)
chain initialized but other chain(s) contain uninitialized variables
inits(3,C:/Program Files/R/R-2.6.1/inits3.txt)
model is initialized
gen.inits()
command #Bugs:gen.inits cannot be executed (is greyed out)
thin.updater(5)
update(40000)
set(alpha1)
set(beta0)
set(beta1)
set(beta2)
set(beta3)
set(beta4)
set(mu)
set(predinf)
set(e.sys)
set(deviance)
dic.set()
update(10000)
coda(*,C:/Program Files/R/R-2.6.1/coda)
stats(*)

Node statistics
	 node	 mean	 sd	 MC error	2.5%	median	97.5%	start	sample
	alpha1	1.44E-4	1.213E-6	7.023E-9	1.417E-4	1.44E-4	1.464E-4	40001	30000
	beta0	11.84	5.884E-4	1.074E-5	11.84	11.84	11.84	40001	30000
	beta1	0.01841	2.699E-4	6.013E-6	0.01788	0.01841	0.01894	40001	30000
	beta2	-0.001402	2.583E-5	5.652E-7	-0.001453	-0.001402	-0.001352	40001	30000
	beta3	0.05357	3.403E-4	1.94E-6	0.0529	0.05357	0.05424	40001	30000
	beta4	0.06607	3.452E-4	1.981E-6	0.06539	0.06607	0.06675	40001	30000
	deviance	27290.0	3.46	0.02836	27290.0	27290.0	27300.0	40001	30000
	e.sys[1]	4201.0	103.3	1.662	3998.0	4201.0	4404.0	40001	30000
	e.sys[2]	-9384.0	101.9	1.673	-9582.0	-9384.0	-9184.0	40001	30000
	e.sys[3]	4966.0	99.03	1.646	4773.0	4966.0	5160.0	40001	30000
	e.sys[4]	-510.1	94.54	1.55	-694.6	-510.3	-324.5	40001	30000
	e.sys[5]	3540.0	90.23	1.486	3363.0	3540.0	3717.0	40001	30000
	e.sys[6]	-1058.0	87.89	1.434	-1230.0	-1058.0	-885.6	40001	30000
	e.sys[7]	5298.0	87.24	1.408	5126.0	5297.0	5469.0	40001	30000
	e.sys[8]	1724.0	87.71	1.409	1551.0	1724.0	1896.0	40001	30000
	e.sys[9]	-3406.0	89.05	1.437	-3581.0	-3406.0	-3232.0	40001	30000
	e.sys[10]	1037.0	91.91	1.489	856.9	1037.0	1217.0	40001	30000
	e.sys[11]	-1728.0	96.58	1.552	-1918.0	-1729.0	-1538.0	40001	30000
	e.sys[12]	8110.0	100.1	1.646	7912.0	8110.0	8306.0	40001	30000
	e.sys[13]	8473.0	79.95	0.9235	8316.0	8474.0	8630.0	40001	30000
	e.sys[14]	-1.0E+4	82.52	0.9081	-10160.0	-1.0E+4	-9839.0	40001	30000
	e.sys[15]	1564.0	79.77	0.8834	1409.0	1564.0	1720.0	40001	30000
	e.sys[16]	-1110.0	74.95	0.8444	-1257.0	-1110.0	-964.3	40001	30000
	e.sys[17]	297.3	71.23	0.8078	155.8	297.2	436.3	40001	30000
	e.sys[18]	-3222.0	69.72	0.7794	-3359.0	-3223.0	-3085.0	40001	30000
	e.sys[19]	1958.0	69.54	0.7638	1823.0	1958.0	2094.0	40001	30000
	e.sys[20]	-419.4	69.75	0.7609	-556.1	-419.4	-282.7	40001	30000
	e.sys[21]	-5735.0	70.33	0.7705	-5872.0	-5735.0	-5596.0	40001	30000
	e.sys[22]	1424.0	72.57	0.7967	1282.0	1424.0	1565.0	40001	30000
	e.sys[23]	-4308.0	76.56	0.8368	-4458.0	-4308.0	-4159.0	40001	30000
	e.sys[24]	11910.0	81.61	0.923	11750.0	11910.0	12070.0	40001	30000
	e.sys[25]	10540.0	78.84	0.5133	10390.0	10540.0	10690.0	40001	30000
	e.sys[26]	-14540.0	73.64	0.4746	-14680.0	-14540.0	-14400.0	40001	30000
	e.sys[27]	2302.0	71.66	0.457	2164.0	2302.0	2443.0	40001	30000
	e.sys[28]	-1579.0	67.1	0.4214	-1710.0	-1579.0	-1448.0	40001	30000
	e.sys[29]	2620.0	63.22	0.3889	2495.0	2620.0	2744.0	40001	30000
	e.sys[30]	-3251.0	61.86	0.371	-3372.0	-3251.0	-3127.0	40001	30000
	e.sys[31]	1161.0	61.86	0.3638	1040.0	1161.0	1284.0	40001	30000
	e.sys[32]	-1466.0	62.12	0.3619	-1588.0	-1466.0	-1343.0	40001	30000
	e.sys[33]	-6775.0	62.55	0.3658	-6898.0	-6776.0	-6653.0	40001	30000
	e.sys[34]	-104.7	64.55	0.3845	-230.1	-104.9	20.81	40001	30000
	e.sys[35]	-3730.0	68.95	0.4208	-3864.0	-3730.0	-3596.0	40001	30000
	e.sys[36]	6563.0	71.7	0.4502	6423.0	6563.0	6703.0	40001	30000
	e.sys[37]	9221.0	99.13	0.698	9026.0	9222.0	9413.0	40001	30000
	e.sys[38]	-17960.0	141.8	0.9084	-18240.0	-17960.0	-17690.0	40001	30000
	e.sys[39]	-1482.0	68.99	0.5551	-1617.0	-1483.0	-1347.0	40001	30000
	e.sys[40]	-7500.0	67.5	0.5259	-7632.0	-7501.0	-7367.0	40001	30000
	e.sys[41]	-941.5	63.35	0.4844	-1065.0	-942.0	-816.8	40001	30000
	e.sys[42]	-2124.0	61.9	0.4611	-2244.0	-2124.0	-2001.0	40001	30000
	e.sys[43]	1718.0	61.78	0.454	1599.0	1718.0	1841.0	40001	30000
	e.sys[44]	923.5	61.96	0.4589	803.5	923.2	1047.0	40001	30000
	e.sys[45]	-6152.0	62.53	0.4759	-6274.0	-6152.0	-6029.0	40001	30000
	e.sys[46]	1173.0	64.76	0.5075	1046.0	1173.0	1299.0	40001	30000
	e.sys[47]	-4845.0	69.87	0.555	-4981.0	-4845.0	-4708.0	40001	30000
	e.sys[48]	632.1	75.41	0.5986	484.3	632.1	779.3	40001	30000
	e.sys[49]	12770.0	75.61	0.8485	12620.0	12770.0	12920.0	40001	30000
	e.sys[50]	-7909.0	86.65	0.8746	-8079.0	-7908.0	-7739.0	40001	30000
	e.sys[51]	9862.0	92.1	0.8682	9680.0	9862.0	10040.0	40001	30000
	e.sys[52]	-1777.0	68.99	0.7553	-1910.0	-1777.0	-1640.0	40001	30000
	e.sys[53]	304.3	66.08	0.7107	174.9	304.1	434.7	40001	30000
	e.sys[54]	-4465.0	64.3	0.6803	-4590.0	-4466.0	-4337.0	40001	30000
	e.sys[55]	2367.0	64.13	0.6702	2243.0	2367.0	2494.0	40001	30000
	e.sys[56]	-1181.0	64.47	0.6785	-1305.0	-1181.0	-1053.0	40001	30000
	e.sys[57]	-5418.0	65.18	0.7036	-5546.0	-5418.0	-5290.0	40001	30000
	e.sys[58]	1520.0	67.68	0.7453	1387.0	1520.0	1650.0	40001	30000
	e.sys[59]	-7222.0	71.89	0.7949	-7362.0	-7222.0	-7082.0	40001	30000
	e.sys[60]	5951.0	77.11	0.8356	5799.0	5951.0	6101.0	40001	30000
	e.sys[61]	1217.0	241.3	1.644	744.6	1218.0	1684.0	40001	30000
	e.sys[62]	-9475.0	75.22	0.9662	-9622.0	-9475.0	-9326.0	40001	30000
	e.sys[63]	-3961.0	77.56	0.9377	-4113.0	-3962.0	-3809.0	40001	30000
	e.sys[64]	-7010.0	72.76	0.8819	-7152.0	-7010.0	-6865.0	40001	30000
	e.sys[65]	103.8	67.73	0.828	-28.52	103.5	236.7	40001	30000
	e.sys[66]	-3211.0	65.65	0.7939	-3339.0	-3212.0	-3080.0	40001	30000
	e.sys[67]	2687.0	65.45	0.7826	2560.0	2687.0	2818.0	40001	30000
	e.sys[68]	2977.0	65.65	0.7919	2850.0	2977.0	3107.0	40001	30000
	e.sys[69]	-936.5	66.63	0.8211	-1067.0	-936.4	-805.2	40001	30000
	e.sys[70]	4216.0	69.52	0.868	4079.0	4215.0	4350.0	40001	30000
	e.sys[71]	-1988.0	74.96	0.9249	-2134.0	-1988.0	-1842.0	40001	30000
	e.sys[72]	8736.0	79.42	0.9705	8582.0	8737.0	8892.0	40001	30000
	e.sys[73]	10180.0	81.03	0.9611	10020.0	10180.0	10340.0	40001	30000
	e.sys[74]	-10960.0	81.16	0.9505	-11120.0	-10960.0	-10800.0	40001	30000
	e.sys[75]	6898.0	78.37	0.9115	6745.0	6898.0	7051.0	40001	30000
	e.sys[76]	2365.0	71.92	0.8532	2224.0	2365.0	2507.0	40001	30000
	e.sys[77]	6108.0	66.89	0.8013	5976.0	6107.0	6240.0	40001	30000
	e.sys[78]	3543.0	64.65	0.7688	3417.0	3543.0	3671.0	40001	30000
	e.sys[79]	4474.0	64.4	0.7589	4349.0	4474.0	4602.0	40001	30000
	e.sys[80]	3375.0	64.64	0.7687	3249.0	3375.0	3502.0	40001	30000
	e.sys[81]	-3249.0	65.74	0.7976	-3378.0	-3249.0	-3119.0	40001	30000
	e.sys[82]	4646.0	68.74	0.8433	4511.0	4646.0	4780.0	40001	30000
	e.sys[83]	-5860.0	74.4	0.8988	-6005.0	-5859.0	-5714.0	40001	30000
	e.sys[84]	-744.8	81.02	0.9483	-903.1	-744.4	-585.9	40001	30000
	e.sys[85]	8485.0	78.78	0.7748	8330.0	8485.0	8639.0	40001	30000
	e.sys[86]	-5528.0	71.55	0.7411	-5668.0	-5528.0	-5388.0	40001	30000
	e.sys[87]	10300.0	71.01	0.7151	10160.0	10300.0	10440.0	40001	30000
	e.sys[88]	-2140.0	68.22	0.6734	-2275.0	-2140.0	-2005.0	40001	30000
	e.sys[89]	3491.0	64.44	0.6332	3364.0	3491.0	3619.0	40001	30000
	e.sys[90]	-1520.0	62.42	0.609	-1643.0	-1520.0	-1397.0	40001	30000
	e.sys[91]	3982.0	62.12	0.6036	3859.0	3981.0	4103.0	40001	30000
	e.sys[92]	2499.0	62.47	0.6138	2377.0	2498.0	2622.0	40001	30000
	e.sys[93]	-2936.0	63.52	0.6381	-3060.0	-2937.0	-2811.0	40001	30000
	e.sys[94]	1869.0	66.69	0.6771	1738.0	1869.0	1999.0	40001	30000
	e.sys[95]	-2194.0	72.64	0.7261	-2335.0	-2194.0	-2053.0	40001	30000
	e.sys[96]	6799.0	78.41	0.7669	6645.0	6800.0	6953.0	40001	30000
	e.sys[97]	6935.0	80.35	0.5138	6776.0	6936.0	7091.0	40001	30000
	e.sys[98]	-10260.0	80.03	0.5032	-10410.0	-10260.0	-10100.0	40001	30000
	e.sys[99]	2498.0	75.15	0.4657	2351.0	2498.0	2645.0	40001	30000
	e.sys[100]	-2976.0	68.61	0.4209	-3111.0	-2976.0	-2840.0	40001	30000
	e.sys[101]	2835.0	64.55	0.3935	2709.0	2836.0	2962.0	40001	30000
	e.sys[102]	1687.0	62.33	0.3824	1565.0	1688.0	1809.0	40001	30000
	e.sys[103]	4164.0	62.06	0.386	4041.0	4163.0	4286.0	40001	30000
	e.sys[104]	3150.0	62.41	0.3956	3027.0	3150.0	3272.0	40001	30000
	e.sys[105]	-2553.0	63.63	0.4112	-2679.0	-2553.0	-2427.0	40001	30000
	e.sys[106]	3624.0	66.79	0.4372	3492.0	3624.0	3755.0	40001	30000
	e.sys[107]	-5772.0	69.02	0.4542	-5908.0	-5772.0	-5636.0	40001	30000
	e.sys[108]	-2996.0	223.6	1.309	-3438.0	-2993.0	-2559.0	40001	30000
	e.sys[109]	1849.0	145.2	0.9647	1561.0	1851.0	2134.0	40001	30000
	e.sys[110]	-7538.0	87.18	0.5734	-7708.0	-7538.0	-7368.0	40001	30000
	e.sys[111]	607.0	84.91	0.5543	441.6	606.7	773.0	40001	30000
	e.sys[112]	-4117.0	78.04	0.5205	-4270.0	-4117.0	-3963.0	40001	30000
	e.sys[113]	-1215.0	72.64	0.4967	-1357.0	-1215.0	-1073.0	40001	30000
	e.sys[114]	-2578.0	70.03	0.4877	-2715.0	-2578.0	-2442.0	40001	30000
	e.sys[115]	1787.0	69.54	0.4885	1650.0	1787.0	1923.0	40001	30000
	e.sys[116]	922.4	69.96	0.4921	785.5	922.5	1060.0	40001	30000
	e.sys[117]	-5777.0	71.49	0.5004	-5917.0	-5777.0	-5637.0	40001	30000
	e.sys[118]	-144.5	74.97	0.5172	-291.4	-144.3	1.427	40001	30000
	e.sys[119]	-9282.0	80.73	0.544	-9440.0	-9281.0	-9123.0	40001	30000
	e.sys[120]	-1075.0	85.68	0.5687	-1243.0	-1074.0	-907.8	40001	30000
	e.sys[121]	4313.0	107.2	1.261	4102.0	4313.0	4520.0	40001	30000
	e.sys[122]	-12070.0	140.4	1.461	-12350.0	-12070.0	-11790.0	40001	30000
	e.sys[123]	9460.0	119.6	1.331	9224.0	9460.0	9694.0	40001	30000
	e.sys[124]	1946.0	97.14	1.129	1755.0	1945.0	2136.0	40001	30000
	e.sys[125]	4503.0	92.3	1.076	4322.0	4503.0	4684.0	40001	30000
	e.sys[126]	-1644.0	89.08	1.044	-1819.0	-1644.0	-1469.0	40001	30000
	e.sys[127]	2087.0	88.15	1.03	1914.0	2087.0	2260.0	40001	30000
	e.sys[128]	2084.0	88.6	1.032	1911.0	2084.0	2259.0	40001	30000
	e.sys[129]	-4417.0	90.7	1.051	-4594.0	-4417.0	-4240.0	40001	30000
	e.sys[130]	-70.38	94.99	1.085	-256.5	-69.49	114.7	40001	30000
	e.sys[131]	-5318.0	101.2	1.13	-5517.0	-5317.0	-5119.0	40001	30000
	e.sys[132]	5291.0	106.2	1.176	5082.0	5292.0	5501.0	40001	30000
	mu[1]	152800.0	103.3	1.662	152600.0	152800.0	1.53E+5	40001	30000
	mu[2]	1.53E+5	101.9	1.673	152800.0	1.53E+5	153200.0	40001	30000
	mu[3]	149600.0	99.03	1.646	149400.0	149600.0	149800.0	40001	30000
	mu[4]	141200.0	94.54	1.55	141100.0	141200.0	141400.0	40001	30000
	mu[5]	135100.0	90.23	1.486	134900.0	135100.0	135200.0	40001	30000
	mu[6]	130200.0	87.89	1.434	1.3E+5	130200.0	130400.0	40001	30000
	mu[7]	127900.0	87.24	1.408	127700.0	127900.0	1.28E+5	40001	30000
	mu[8]	128500.0	87.71	1.409	128400.0	128500.0	128700.0	40001	30000
	mu[9]	1.32E+5	89.05	1.437	131800.0	1.32E+5	132100.0	40001	30000
	mu[10]	137500.0	91.91	1.489	137300.0	137500.0	137700.0	40001	30000
	mu[11]	143600.0	96.58	1.552	143400.0	143600.0	143800.0	40001	30000
	mu[12]	151500.0	100.1	1.646	151300.0	151500.0	151700.0	40001	30000
	mu[13]	158300.0	79.95	0.9235	158100.0	158300.0	158400.0	40001	30000
	mu[14]	154500.0	82.52	0.9081	154300.0	154500.0	154700.0	40001	30000
	mu[15]	149900.0	79.77	0.8834	149800.0	149900.0	150100.0	40001	30000
	mu[16]	143700.0	74.95	0.8444	143500.0	143700.0	143800.0	40001	30000
	mu[17]	137500.0	71.23	0.8078	137400.0	137500.0	137600.0	40001	30000
	mu[18]	132500.0	69.72	0.7794	132400.0	132500.0	132700.0	40001	30000
	mu[19]	130100.0	69.54	0.7638	1.3E+5	130100.0	130300.0	40001	30000
	mu[20]	130700.0	69.75	0.7609	130600.0	130700.0	130800.0	40001	30000
	mu[21]	134100.0	70.33	0.7705	1.34E+5	134100.0	134200.0	40001	30000
	mu[22]	139700.0	72.57	0.7967	139600.0	139700.0	139800.0	40001	30000
	mu[23]	146300.0	76.56	0.8368	146200.0	146300.0	146500.0	40001	30000
	mu[24]	157100.0	81.61	0.923	156900.0	157100.0	157200.0	40001	30000
	mu[25]	164800.0	78.84	0.5133	164600.0	164800.0	164900.0	40001	30000
	mu[26]	1.57E+5	73.64	0.4746	156900.0	157100.0	157200.0	40001	30000
	mu[27]	152200.0	71.66	0.457	1.52E+5	152200.0	152300.0	40001	30000
	mu[28]	145700.0	67.1	0.4214	145500.0	145700.0	145800.0	40001	30000
	mu[29]	139300.0	63.22	0.3889	139200.0	139300.0	139500.0	40001	30000
	mu[30]	134300.0	61.86	0.371	134200.0	134300.0	134500.0	40001	30000
	mu[31]	131900.0	61.86	0.3638	131800.0	131900.0	1.32E+5	40001	30000
	mu[32]	132600.0	62.12	0.3619	132400.0	132600.0	132700.0	40001	30000
	mu[33]	1.36E+5	62.55	0.3658	135900.0	1.36E+5	136200.0	40001	30000
	mu[34]	141800.0	64.55	0.3845	141700.0	141800.0	141900.0	40001	30000
	mu[35]	148200.0	68.94	0.4208	148100.0	148200.0	148300.0	40001	30000
	mu[36]	154700.0	71.7	0.4502	154600.0	154700.0	154900.0	40001	30000
	mu[37]	170800.0	99.13	0.698	170600.0	170800.0	1.71E+5	40001	30000
	mu[38]	175900.0	141.8	0.9084	175600.0	175900.0	176100.0	40001	30000
	mu[39]	157500.0	68.99	0.5551	157400.0	157500.0	157700.0	40001	30000
	mu[40]	147400.0	67.5	0.5259	147200.0	147400.0	147500.0	40001	30000
	mu[41]	140900.0	63.35	0.4844	140800.0	140900.0	1.41E+5	40001	30000
	mu[42]	1.36E+5	61.9	0.4611	135900.0	1.36E+5	136100.0	40001	30000
	mu[43]	133500.0	61.78	0.454	133300.0	133500.0	133600.0	40001	30000
	mu[44]	134100.0	61.96	0.4589	133900.0	134100.0	134200.0	40001	30000
	mu[45]	137600.0	62.53	0.4759	137500.0	137600.0	137700.0	40001	30000
	mu[46]	143400.0	64.76	0.5075	143300.0	143400.0	143600.0	40001	30000
	mu[47]	149700.0	69.87	0.555	149600.0	149700.0	149900.0	40001	30000
	mu[48]	155400.0	75.41	0.5986	155300.0	155400.0	155600.0	40001	30000
	mu[49]	162100.0	75.61	0.8485	1.62E+5	162100.0	162300.0	40001	30000
	mu[50]	168700.0	86.65	0.8746	168600.0	168700.0	168900.0	40001	30000
	mu[51]	164900.0	92.1	0.8682	164700.0	164900.0	165100.0	40001	30000
	mu[52]	150200.0	68.99	0.7553	1.5E+5	150200.0	150300.0	40001	30000
	mu[53]	142300.0	66.08	0.7107	142100.0	142300.0	142400.0	40001	30000
	mu[54]	137100.0	64.3	0.6803	1.37E+5	137100.0	137200.0	40001	30000
	mu[55]	134600.0	64.13	0.6702	134500.0	134600.0	134800.0	40001	30000
	mu[56]	135300.0	64.47	0.6785	135200.0	135300.0	135400.0	40001	30000
	mu[57]	138900.0	65.18	0.7036	138700.0	138900.0	1.39E+5	40001	30000
	mu[58]	144700.0	67.68	0.7453	144500.0	144700.0	144800.0	40001	30000
	mu[59]	151600.0	71.89	0.7949	151500.0	151600.0	151800.0	40001	30000
	mu[60]	163700.0	77.11	0.8356	163500.0	163700.0	163800.0	40001	30000
	mu[61]	190700.0	241.3	1.644	190300.0	190700.0	191200.0	40001	30000
	mu[62]	164500.0	75.22	0.9662	164300.0	164500.0	164600.0	40001	30000
	mu[63]	156200.0	77.56	0.9377	156100.0	156200.0	156400.0	40001	30000
	mu[64]	149300.0	72.76	0.8819	149200.0	149300.0	149500.0	40001	30000
	mu[65]	142900.0	67.73	0.828	142700.0	142900.0	1.43E+5	40001	30000
	mu[66]	137900.0	65.65	0.7939	137700.0	137900.0	1.38E+5	40001	30000
	mu[67]	135500.0	65.45	0.7826	135300.0	135500.0	135600.0	40001	30000
	mu[68]	1.36E+5	65.65	0.7919	135900.0	1.36E+5	136200.0	40001	30000
	mu[69]	139600.0	66.63	0.8211	139500.0	139600.0	139800.0	40001	30000
	mu[70]	145400.0	69.52	0.868	145200.0	145400.0	145500.0	40001	30000
	mu[71]	1.52E+5	74.96	0.9249	151800.0	1.52E+5	152100.0	40001	30000
	mu[72]	158200.0	79.42	0.9705	1.58E+5	158200.0	158300.0	40001	30000
	mu[73]	162100.0	81.03	0.9611	161900.0	162100.0	162200.0	40001	30000
	mu[74]	161100.0	81.16	0.9505	160900.0	161100.0	161200.0	40001	30000
	mu[75]	156200.0	78.37	0.9115	1.56E+5	156200.0	156300.0	40001	30000
	mu[76]	149800.0	71.92	0.8532	149700.0	149800.0	1.5E+5	40001	30000
	mu[77]	143200.0	66.89	0.8013	143100.0	143200.0	143400.0	40001	30000
	mu[78]	138200.0	64.65	0.7688	138100.0	138200.0	138400.0	40001	30000
	mu[79]	135800.0	64.4	0.7589	135700.0	135800.0	1.36E+5	40001	30000
	mu[80]	136400.0	64.64	0.7687	136300.0	136400.0	136500.0	40001	30000
	mu[81]	1.4E+5	65.74	0.7976	139900.0	1.4E+5	140200.0	40001	30000
	mu[82]	145800.0	68.74	0.8433	145700.0	145800.0	1.46E+5	40001	30000
	mu[83]	152400.0	74.4	0.8988	152300.0	152400.0	152600.0	40001	30000
	mu[84]	1.58E+5	81.02	0.9483	157900.0	1.58E+5	158200.0	40001	30000
	mu[85]	162200.0	78.78	0.7748	1.62E+5	162200.0	162300.0	40001	30000
	mu[86]	165200.0	71.55	0.7411	1.65E+5	165200.0	165300.0	40001	30000
	mu[87]	161500.0	71.01	0.7151	161300.0	161500.0	161600.0	40001	30000
	mu[88]	150700.0	68.22	0.6734	150500.0	150700.0	150800.0	40001	30000
	mu[89]	143500.0	64.44	0.6332	143400.0	143500.0	143700.0	40001	30000
	mu[90]	138400.0	62.42	0.609	138200.0	138400.0	138500.0	40001	30000
	mu[91]	135800.0	62.12	0.6036	135700.0	135800.0	1.36E+5	40001	30000
	mu[92]	136500.0	62.47	0.6138	136300.0	136500.0	136600.0	40001	30000
	mu[93]	1.4E+5	63.52	0.6381	139900.0	1.4E+5	140100.0	40001	30000
	mu[94]	145800.0	66.69	0.6771	145700.0	145800.0	145900.0	40001	30000
	mu[95]	152400.0	72.64	0.7261	152200.0	152400.0	152500.0	40001	30000
	mu[96]	158300.0	78.41	0.7669	158100.0	158300.0	158400.0	40001	30000
	mu[97]	161400.0	80.35	0.5138	161200.0	161400.0	161600.0	40001	30000
	mu[98]	160500.0	80.03	0.5032	160300.0	160500.0	160700.0	40001	30000
	mu[99]	156300.0	75.15	0.4657	156100.0	156300.0	156400.0	40001	30000
	mu[100]	150100.0	68.61	0.4209	1.5E+5	150100.0	150200.0	40001	30000
	mu[101]	1.43E+5	64.55	0.3935	142900.0	1.43E+5	143200.0	40001	30000
	mu[102]	137900.0	62.33	0.3824	137800.0	137900.0	138100.0	40001	30000
	mu[103]	135500.0	62.06	0.386	135400.0	135500.0	135600.0	40001	30000
	mu[104]	136100.0	62.41	0.3956	135900.0	136100.0	136200.0	40001	30000
	mu[105]	139700.0	63.63	0.4112	139600.0	139700.0	139800.0	40001	30000
	mu[106]	145500.0	66.79	0.4372	145400.0	145500.0	145600.0	40001	30000
	mu[107]	154200.0	69.02	0.4542	154100.0	154200.0	154400.0	40001	30000
	mu[108]	185600.0	223.6	1.309	185100.0	185600.0	1.86E+5	40001	30000
	mu[109]	178400.0	145.2	0.9647	178100.0	178400.0	178700.0	40001	30000
	mu[110]	1.6E+5	87.18	0.5734	159900.0	1.6E+5	160200.0	40001	30000
	mu[111]	154900.0	84.91	0.5543	154800.0	154900.0	155100.0	40001	30000
	mu[112]	148700.0	78.04	0.5205	148500.0	148700.0	148800.0	40001	30000
	mu[113]	142200.0	72.64	0.4967	1.42E+5	142200.0	142300.0	40001	30000
	mu[114]	137200.0	70.03	0.4877	1.37E+5	137200.0	137300.0	40001	30000
	mu[115]	134700.0	69.54	0.4885	134600.0	134700.0	134900.0	40001	30000
	mu[116]	135300.0	69.96	0.4921	135200.0	135300.0	135500.0	40001	30000
	mu[117]	138900.0	71.49	0.5004	138800.0	138900.0	1.39E+5	40001	30000
	mu[118]	144800.0	74.97	0.5172	144600.0	144800.0	144900.0	40001	30000
	mu[119]	151400.0	80.73	0.544	151200.0	151400.0	151500.0	40001	30000
	mu[120]	157500.0	85.68	0.5687	157300.0	157500.0	157600.0	40001	30000
	mu[121]	165100.0	107.2	1.261	164900.0	165100.0	165300.0	40001	30000
	mu[122]	172800.0	140.4	1.461	172500.0	172800.0	173100.0	40001	30000
	mu[123]	164200.0	119.6	1.331	1.64E+5	164200.0	164500.0	40001	30000
	mu[124]	148800.0	97.14	1.129	148600.0	148800.0	1.49E+5	40001	30000
	mu[125]	141300.0	92.3	1.076	141100.0	141300.0	141400.0	40001	30000
	mu[126]	136100.0	89.08	1.044	135900.0	136100.0	136300.0	40001	30000
	mu[127]	133700.0	88.15	1.03	133500.0	133700.0	133900.0	40001	30000
	mu[128]	134300.0	88.6	1.032	134100.0	134300.0	134400.0	40001	30000
	mu[129]	137800.0	90.7	1.051	137600.0	137800.0	137900.0	40001	30000
	mu[130]	143400.0	94.99	1.085	143300.0	143400.0	143600.0	40001	30000
	mu[131]	150100.0	101.2	1.13	149900.0	150100.0	150300.0	40001	30000
	mu[132]	156400.0	106.2	1.176	156100.0	156400.0	156600.0	40001	30000
	predinf[1]	1577.0	13.01	0.07878	1551.0	1577.0	1602.0	40001	30000
	predinf[2]	2427.0	20.1	0.1218	2387.0	2427.0	2466.0	40001	30000
	predinf[3]	2902.0	24.24	0.1469	2855.0	2902.0	2950.0	40001	30000
	predinf[4]	304.8	2.548	0.01544	299.9	304.8	309.8	40001	30000
	predinf[5]	155.5	1.314	0.007952	153.0	155.5	158.1	40001	30000
	predinf[6]	18.75	0.1597	9.655E-4	18.44	18.75	19.07	40001	30000
	predinf[7]	0.0	0.0	3.333E-13	0.0	0.0	0.0	40001	30000
	predinf[8]	74.03	0.6331	0.003818	72.79	74.03	75.27	40001	30000
	predinf[9]	152.0	1.292	0.007791	149.4	152.0	154.5	40001	30000
	predinf[10]	257.2	2.166	0.01307	252.9	257.2	261.4	40001	30000
	predinf[11]	268.7	2.239	0.01352	264.3	268.7	273.1	40001	30000
	predinf[12]	2895.0	24.12	0.1458	2848.0	2895.0	2943.0	40001	30000
	predinf[13]	4405.0	36.57	0.2154	4334.0	4405.0	4477.0	40001	30000
	predinf[14]	1351.0	11.12	0.06556	1330.0	1351.0	1373.0	40001	30000
	predinf[15]	689.4	5.696	0.0336	678.3	689.4	700.6	40001	30000
	predinf[16]	310.1	2.584	0.01524	305.0	310.1	315.1	40001	30000
	predinf[17]	277.0	2.334	0.01375	272.4	277.0	281.6	40001	30000
	predinf[18]	114.5	0.9727	0.005726	112.6	114.5	116.4	40001	30000
	predinf[19]	56.21	0.4797	0.002821	55.27	56.21	57.15	40001	30000
	predinf[20]	56.47	0.4815	0.002829	55.53	56.47	57.41	40001	30000
	predinf[21]	19.31	0.1637	9.609E-4	18.99	19.31	19.64	40001	30000
	predinf[22]	120.7	1.013	0.005948	118.7	120.7	122.7	40001	30000
	predinf[23]	505.0	4.198	0.02467	496.8	505.0	513.2	40001	30000
	predinf[24]	5970.0	50.07	0.2944	5872.0	5970.0	6068.0	40001	30000
	predinf[25]	8732.0	73.33	0.4257	8589.0	8731.0	8875.0	40001	30000
	predinf[26]	1710.0	14.05	0.08167	1682.0	1710.0	1737.0	40001	30000
	predinf[27]	808.9	6.672	0.03879	795.9	808.9	822.0	40001	30000
	predinf[28]	251.5	2.092	0.01216	247.5	251.5	255.7	40001	30000
	predinf[29]	160.5	1.349	0.007837	157.8	160.5	163.1	40001	30000
	predinf[30]	38.69	0.328	0.001904	38.06	38.69	39.34	40001	30000
	predinf[31]	0.0	0.0	3.333E-13	0.0	0.0	0.0	40001	30000
	predinf[32]	38.18	0.3249	0.001883	37.55	38.18	38.82	40001	30000
	predinf[33]	39.18	0.3314	0.001919	38.53	39.18	39.83	40001	30000
	predinf[34]	224.5	1.881	0.01089	220.8	224.5	228.2	40001	30000
	predinf[35]	298.6	2.475	0.01434	293.7	298.5	303.4	40001	30000
	predinf[36]	1464.0	12.07	0.07001	1441.0	1464.0	1488.0	40001	30000
	predinf[37]	12940.0	109.9	0.6341	12720.0	12940.0	13150.0	40001	30000
	predinf[38]	18730.0	162.0	0.9355	18420.0	18730.0	19050.0	40001	30000
	predinf[39]	4429.0	36.92	0.2134	4357.0	4429.0	4502.0	40001	30000
	predinf[40]	275.6	2.29	0.01323	271.2	275.6	280.2	40001	30000
	predinf[41]	101.4	0.8512	0.004916	99.76	101.4	103.1	40001	30000
	predinf[42]	137.0	1.161	0.006698	134.8	137.0	139.3	40001	30000
	predinf[43]	38.44	0.327	0.001885	37.81	38.44	39.09	40001	30000
	predinf[44]	19.31	0.1641	9.453E-4	18.99	19.31	19.63	40001	30000
	predinf[45]	19.81	0.1674	9.636E-4	19.49	19.81	20.14	40001	30000
	predinf[46]	247.7	2.073	0.01194	243.7	247.7	251.8	40001	30000
	predinf[47]	129.3	1.07	0.006165	127.3	129.3	131.4	40001	30000
	predinf[48]	380.1	3.119	0.01798	374.0	380.1	386.2	40001	30000
	predinf[49]	2939.0	24.17	0.1393	2892.0	2939.0	2986.0	40001	30000
	predinf[50]	10250.0	86.29	0.4977	10080.0	10250.0	10420.0	40001	30000
	predinf[51]	10480.0	88.96	0.5133	10310.0	10480.0	10660.0	40001	30000
	predinf[52]	1806.0	15.06	0.0869	1776.0	1806.0	1835.0	40001	30000
	predinf[53]	286.6	2.405	0.01387	281.9	286.6	291.3	40001	30000
	predinf[54]	78.96	0.668	0.003849	77.66	78.96	80.28	40001	30000
	predinf[55]	58.17	0.4943	0.002846	57.2	58.16	59.14	40001	30000
	predinf[56]	116.9	0.9927	0.005711	115.0	116.9	118.8	40001	30000
	predinf[57]	120.0	1.013	0.005821	118.0	119.9	121.9	40001	30000
	predinf[58]	229.0	1.915	0.01101	225.3	229.0	232.8	40001	30000
	predinf[59]	718.9	5.955	0.03425	707.4	718.9	730.6	40001	30000
	predinf[60]	7305.0	61.22	0.3525	7186.0	7305.0	7425.0	40001	30000
	predinf[61]	30600.0	272.2	1.569	30070.0	30600.0	31130.0	40001	30000
	predinf[62]	5084.0	42.1	0.2428	5003.0	5084.0	5167.0	40001	30000
	predinf[63]	875.0	7.195	0.04152	861.0	875.0	889.1	40001	30000
	predinf[64]	107.5	0.8907	0.00514	105.8	107.5	109.2	40001	30000
	predinf[65]	61.72	0.517	0.002982	60.72	61.72	62.74	40001	30000
	predinf[66]	59.56	0.5034	0.002901	58.58	59.56	60.55	40001	30000
	predinf[67]	97.52	0.8282	0.004768	95.91	97.52	99.15	40001	30000
	predinf[68]	39.18	0.3324	0.001912	38.53	39.18	39.83	40001	30000
	predinf[69]	80.42	0.6782	0.0039	79.1	80.42	81.75	40001	30000
	predinf[70]	83.72	0.699	0.00402	82.36	83.72	85.09	40001	30000
	predinf[71]	196.9	1.626	0.009357	193.7	196.9	200.1	40001	30000
	predinf[72]	908.8	7.456	0.04293	894.2	908.7	923.4	40001	30000
	predinf[73]	1464.0	11.96	0.06899	1441.0	1464.0	1487.0	40001	30000
	predinf[74]	1179.0	9.633	0.05559	1160.0	1179.0	1198.0	40001	30000
	predinf[75]	404.4	3.318	0.01916	398.0	404.4	410.9	40001	30000
	predinf[76]	172.5	1.429	0.008249	169.8	172.5	175.3	40001	30000
	predinf[77]	0.0	0.0	3.333E-13	0.0	0.0	0.0	40001	30000
	predinf[78]	19.91	0.1681	9.694E-4	19.58	19.91	20.24	40001	30000
	predinf[79]	58.68	0.4979	0.002868	57.71	58.68	59.66	40001	30000
	predinf[80]	0.0	0.0	3.333E-13	0.0	0.0	0.0	40001	30000
	predinf[81]	60.49	0.5097	0.002932	59.5	60.49	61.49	40001	30000
	predinf[82]	126.0	1.051	0.006048	123.9	126.0	128.0	40001	30000
	predinf[83]	197.5	1.63	0.009382	194.3	197.5	200.7	40001	30000
	predinf[84]	272.9	2.233	0.01286	268.5	272.9	277.3	40001	30000
	predinf[85]	1534.0	12.53	0.07235	1510.0	1534.0	1559.0	40001	30000
	predinf[86]	5267.0	43.58	0.2517	5182.0	5267.0	5352.0	40001	30000
	predinf[87]	5666.0	47.26	0.2731	5575.0	5666.0	5759.0	40001	30000
	predinf[88]	995.0	8.258	0.04773	979.0	995.0	1011.0	40001	30000
	predinf[89]	268.5	2.248	0.01298	264.1	268.5	272.9	40001	30000
	predinf[90]	119.5	1.009	0.005825	117.6	119.5	121.5	40001	30000
	predinf[91]	39.12	0.3318	0.001913	38.48	39.12	39.78	40001	30000
	predinf[92]	39.3	0.333	0.001919	38.65	39.3	39.96	40001	30000
	predinf[93]	0.0	0.0	3.333E-13	0.0	0.0	0.0	40001	30000
	predinf[94]	62.98	0.5252	0.003025	61.96	62.98	64.01	40001	30000
	predinf[95]	109.7	0.9047	0.005213	107.9	109.7	111.5	40001	30000
	predinf[96]	478.0	3.911	0.02255	470.4	477.9	485.6	40001	30000
	predinf[97]	1181.0	9.637	0.05581	1162.0	1181.0	1200.0	40001	30000
	predinf[98]	1014.0	8.275	0.04797	997.8	1014.0	1030.0	40001	30000
	predinf[99]	852.9	7.002	0.04061	839.3	852.9	866.7	40001	30000
	predinf[100]	819.3	6.794	0.0394	806.1	819.3	832.7	40001	30000
	predinf[101]	144.1	1.206	0.00699	141.8	144.1	146.5	40001	30000
	predinf[102]	39.73	0.3352	0.001942	39.07	39.73	40.38	40001	30000
	predinf[103]	39.02	0.3308	0.001914	38.38	39.02	39.67	40001	30000
	predinf[104]	0.0	0.0	3.333E-13	0.0	0.0	0.0	40001	30000
	predinf[105]	80.46	0.6775	0.003915	79.15	80.46	81.79	40001	30000
	predinf[106]	146.6	1.223	0.007065	144.2	146.6	149.0	40001	30000
	predinf[107]	2358.0	19.59	0.1133	2320.0	2358.0	2397.0	40001	30000
	predinf[108]	28190.0	250.3	1.448	27700.0	28190.0	28680.0	40001	30000
	predinf[109]	19020.0	163.9	0.9572	18710.0	19020.0	19340.0	40001	30000
	predinf[110]	1423.0	11.63	0.06805	1400.0	1423.0	1446.0	40001	30000
	predinf[111]	356.6	2.924	0.01712	350.9	356.6	362.4	40001	30000
	predinf[112]	192.6	1.594	0.009332	189.5	192.6	195.7	40001	30000
	predinf[113]	61.42	0.5138	0.003006	60.42	61.42	62.43	40001	30000
	predinf[114]	19.75	0.1667	9.745E-4	19.43	19.75	20.08	40001	30000
	predinf[115]	38.81	0.3291	0.001922	38.17	38.81	39.46	40001	30000
	predinf[116]	0.0	0.0	3.333E-13	0.0	0.0	0.0	40001	30000
	predinf[117]	40.01	0.3369	0.001965	39.35	40.01	40.67	40001	30000
	predinf[118]	187.5	1.564	0.009123	184.5	187.5	190.6	40001	30000
	predinf[119]	326.7	2.697	0.01573	321.4	326.6	331.9	40001	30000
	predinf[120]	949.7	7.783	0.04545	934.5	949.6	964.9	40001	30000
	predinf[121]	7074.0	58.9	0.3508	6959.0	7074.0	7189.0	40001	30000
	predinf[122]	15460.0	132.2	0.7873	15210.0	15460.0	15720.0	40001	30000
	predinf[123]	10930.0	92.8	0.5531	10750.0	10930.0	11110.0	40001	30000
	predinf[124]	1557.0	12.96	0.07733	1531.0	1556.0	1582.0	40001	30000
	predinf[125]	304.9	2.556	0.01524	299.9	304.8	309.9	40001	30000
	predinf[126]	97.99	0.8284	0.004933	96.38	97.99	99.62	40001	30000
	predinf[127]	115.5	0.9811	0.005836	113.6	115.5	117.4	40001	30000
	predinf[128]	38.67	0.3281	0.00195	38.03	38.67	39.31	40001	30000
	predinf[129]	39.68	0.3346	0.001988	39.03	39.68	40.34	40001	30000
	predinf[130]	61.97	0.5174	0.003075	60.96	61.97	62.98	40001	30000
	predinf[131]	259.1	2.142	0.01274	255.0	259.1	263.3	40001	30000
	predinf[132]	1122.0	9.213	0.05485	1104.0	1122.0	1140.0	40001	30000
dic.stats()

DIC
Dbar = post.mean of -2logL; Dhat = -2LogL at post.mean of stochastic nodes
	Dbar	Dhat	pD	DIC	
allcause	27292.700	27286.700	5.993	27298.700	
total	27292.700	27286.700	5.993	27298.700	
history(*)

History

save(C:/Program Files/R/R-2.6.1/log.odc)
save(C:/Program Files/R/R-2.6.1/log.txt)
