# Supplementary material for: Revised estimates of influenza-associated excess mortality, United States, 1995 through 2005
Source: Emerg Themes Epidemiol. 2008 Dec 30;5:26. doi: 10.1186/1742-7622-5-26 (PMC2628891; doi:10.1186/1742-7622-5-26)
Supplement: Additional file 1 — Bayesian analysis of influenza mortality, U.S., 1995–2005 using WinBUGS. [file 1742-7622-5-26-S1.zip › log AG3 8-15-2008.txt]

display(log)
check(p:/if/Papers and Chapters/Influenza/data and calculations/Final results, 6-6-2008/model 8-15.txt)
model is syntactically correct
data(C:/Program Files/R/R-2.6.1/data.txt)
data loaded
compile(3)
model compiled
inits(1,C:/Program Files/R/R-2.6.1/inits1.txt)
chain initialized but other chain(s) contain uninitialized variables
inits(2,C:/Program Files/R/R-2.6.1/inits2.txt)
chain initialized but other chain(s) contain uninitialized variables
inits(3,C:/Program Files/R/R-2.6.1/inits3.txt)
model is initialized
gen.inits()
command #Bugs:gen.inits cannot be executed (is greyed out)
thin.updater(5)
update(40000)
set(tau)
set(alpha1)
set(beta0)
set(beta1)
set(beta2)
set(beta3)
set(lambda_all)
set(predinf)
set(lambda_inf)
set(e.sys)
set(lambda_sys)
set(deviance)
dic.set()
update(10000)
coda(*,C:/Program Files/R/R-2.6.1/coda)
stats(*)

Node statistics
	 node	 mean	 sd	 MC error	2.5%	median	97.5%	start	sample
	alpha1	21.16	1.59	0.008773	18.06	21.15	24.32	40001	30000
	beta0[1]	160100.0	1133.0	6.207	157900.0	160100.0	162300.0	40001	30000
	beta0[2]	141300.0	1079.0	6.108	139200.0	141300.0	143500.0	40001	30000
	beta0[3]	151300.0	1029.0	6.08	149300.0	151300.0	153400.0	40001	30000
	beta0[4]	1.39E+5	1009.0	6.26	1.37E+5	1.39E+5	140900.0	40001	30000
	beta0[5]	136900.0	1015.0	5.974	134900.0	136800.0	138900.0	40001	30000
	beta0[6]	128300.0	1016.0	5.712	126300.0	128300.0	130300.0	40001	30000
	beta0[7]	130400.0	1003.0	5.387	128500.0	130400.0	132400.0	40001	30000
	beta0[8]	129500.0	1012.0	5.758	127500.0	129500.0	131500.0	40001	30000
	beta0[9]	127400.0	1013.0	5.713	125400.0	127300.0	129300.0	40001	30000
	beta0[10]	139100.0	1013.0	5.905	137100.0	1.39E+5	141100.0	40001	30000
	beta0[11]	1.39E+5	1011.0	6.042	1.37E+5	1.39E+5	1.41E+5	40001	30000
	beta0[12]	154100.0	1043.0	5.971	152100.0	154100.0	156200.0	40001	30000
	beta1	2014.0	195.9	1.072	1629.0	2015.0	2396.0	40001	30000
	beta2	-13.25	1.74	0.009752	-16.64	-13.25	-9.826	40001	30000
	beta3	-1.199	315.9	1.794	-616.4	-1.375	620.9	40001	30000
	deviance	2660.0	23.15	0.1467	2616.0	2659.0	2707.0	40001	30000
	e.sys[1]	-4563.0	1101.0	6.069	-6722.0	-4568.0	-2406.0	40001	30000
	e.sys[2]	-66.52	1051.0	6.119	-2144.0	-60.49	2029.0	40001	30000
	e.sys[3]	379.1	1027.0	6.195	-1658.0	381.3	2395.0	40001	30000
	e.sys[4]	1430.0	1013.0	6.281	-526.0	1423.0	3430.0	40001	30000
	e.sys[5]	1572.0	1016.0	6.039	-430.2	1575.0	3553.0	40001	30000
	e.sys[6]	792.1	1016.0	5.704	-1206.0	791.2	2787.0	40001	30000
	e.sys[7]	2744.0	1003.0	5.392	776.1	2751.0	4695.0	40001	30000
	e.sys[8]	700.4	1013.0	5.763	-1286.0	704.4	2696.0	40001	30000
	e.sys[9]	1038.0	1014.0	5.716	-951.5	1045.0	3026.0	40001	30000
	e.sys[10]	-812.1	1016.0	5.97	-2818.0	-804.2	1169.0	40001	30000
	e.sys[11]	2653.0	1013.0	6.065	647.4	2655.0	4647.0	40001	30000
	e.sys[12]	2601.0	1035.0	5.913	577.1	2608.0	4624.0	40001	30000
	e.sys[13]	498.6	997.7	5.522	-1449.0	498.7	2458.0	40001	30000
	e.sys[14]	-107.4	989.4	5.761	-2059.0	-109.8	1845.0	40001	30000
	e.sys[15]	-2500.0	951.6	5.594	-4360.0	-2490.0	-635.8	40001	30000
	e.sys[16]	1264.0	935.0	5.802	-554.1	1259.0	3103.0	40001	30000
	e.sys[17]	-1348.0	941.5	5.561	-3197.0	-1343.0	484.8	40001	30000
	e.sys[18]	-1137.0	938.9	5.328	-2973.0	-1136.0	705.2	40001	30000
	e.sys[19]	-395.3	926.7	4.988	-2207.0	-393.2	1420.0	40001	30000
	e.sys[20]	-1224.0	935.3	5.361	-3055.0	-1223.0	642.2	40001	30000
	e.sys[21]	-1002.0	933.8	5.335	-2833.0	-996.4	821.1	40001	30000
	e.sys[22]	-48.27	936.5	5.595	-1910.0	-42.14	1777.0	40001	30000
	e.sys[23]	549.5	938.0	5.725	-1304.0	552.8	2393.0	40001	30000
	e.sys[24]	7096.0	1001.0	6.237	5140.0	7098.0	9053.0	40001	30000
	e.sys[25]	3295.0	978.9	5.533	1371.0	3301.0	5217.0	40001	30000
	e.sys[26]	-4278.0	948.2	5.446	-6137.0	-4285.0	-2411.0	40001	30000
	e.sys[27]	-1495.0	912.4	5.287	-3312.0	-1489.0	291.0	40001	30000
	e.sys[28]	969.4	893.2	5.468	-780.7	966.8	2724.0	40001	30000
	e.sys[29]	1065.0	900.5	5.368	-713.2	1065.0	2827.0	40001	30000
	e.sys[30]	-1144.0	895.3	5.102	-2900.0	-1144.0	605.5	40001	30000
	e.sys[31]	-1209.0	885.1	4.799	-2936.0	-1205.0	526.2	40001	30000
	e.sys[32]	-2280.0	893.4	5.137	-4021.0	-2279.0	-510.0	40001	30000
	e.sys[33]	-2008.0	890.7	5.175	-3761.0	-2003.0	-266.8	40001	30000
	e.sys[34]	-1463.0	897.1	5.449	-3257.0	-1466.0	274.9	40001	30000
	e.sys[35]	1335.0	892.9	5.503	-428.7	1337.0	3086.0	40001	30000
	e.sys[36]	1917.0	920.0	5.552	109.6	1924.0	3721.0	40001	30000
	e.sys[37]	2677.0	1058.0	6.029	589.7	2681.0	4762.0	40001	30000
	e.sys[38]	-5322.0	1296.0	7.667	-7872.0	-5319.0	-2815.0	40001	30000
	e.sys[39]	-4976.0	924.8	5.402	-6806.0	-4971.0	-3168.0	40001	30000
	e.sys[40]	-4973.0	884.3	5.39	-6709.0	-4979.0	-3227.0	40001	30000
	e.sys[41]	-2591.0	890.1	5.273	-4356.0	-2588.0	-847.9	40001	30000
	e.sys[42]	-180.7	884.6	5.025	-1910.0	-175.2	1550.0	40001	30000
	e.sys[43]	-837.2	876.5	4.779	-2557.0	-833.0	868.4	40001	30000
	e.sys[44]	-66.05	883.1	5.058	-1799.0	-68.96	1683.0	40001	30000
	e.sys[45]	-1520.0	878.8	5.14	-3248.0	-1516.0	188.1	40001	30000
	e.sys[46]	-256.8	887.1	5.52	-2017.0	-258.6	1474.0	40001	30000
	e.sys[47]	221.0	880.4	5.516	-1507.0	222.7	1942.0	40001	30000
	e.sys[48]	-3988.0	920.3	5.449	-5801.0	-3983.0	-2187.0	40001	30000
	e.sys[49]	5100.0	983.6	5.4	3185.0	5100.0	7033.0	40001	30000
	e.sys[50]	3209.0	1033.0	6.36	1173.0	3213.0	5221.0	40001	30000
	e.sys[51]	6628.0	1103.0	6.2	4434.0	6640.0	8776.0	40001	30000
	e.sys[52]	608.9	915.2	5.505	-1182.0	609.5	2417.0	40001	30000
	e.sys[53]	-1566.0	901.0	5.348	-3345.0	-1564.0	197.1	40001	30000
	e.sys[54]	-2775.0	892.5	5.065	-4527.0	-2768.0	-1027.0	40001	30000
	e.sys[55]	-469.5	887.0	4.864	-2205.0	-463.6	1254.0	40001	30000
	e.sys[56]	-2452.0	892.9	5.098	-4206.0	-2458.0	-684.0	40001	30000
	e.sys[57]	-1036.0	887.6	5.216	-2789.0	-1032.0	696.9	40001	30000
	e.sys[58]	-103.2	895.5	5.522	-1878.0	-103.9	1649.0	40001	30000
	e.sys[59]	-2274.0	894.6	5.613	-4020.0	-2269.0	-527.5	40001	30000
	e.sys[60]	1777.0	979.5	5.953	-163.8	1785.0	3683.0	40001	30000
	e.sys[61]	-1789.0	1713.0	9.868	-5207.0	-1781.0	1543.0	40001	30000
	e.sys[62]	971.3	954.7	5.611	-897.9	965.5	2849.0	40001	30000
	e.sys[63]	-7981.0	931.8	5.146	-9820.0	-7981.0	-6172.0	40001	30000
	e.sys[64]	-4872.0	906.8	5.438	-6649.0	-4874.0	-3070.0	40001	30000
	e.sys[65]	-2023.0	911.2	5.363	-3821.0	-2023.0	-234.5	40001	30000
	e.sys[66]	-1811.0	903.5	5.115	-3591.0	-1807.0	-44.16	40001	30000
	e.sys[67]	-456.8	901.3	5.007	-2225.0	-447.8	1293.0	40001	30000
	e.sys[68]	1411.0	904.5	5.158	-375.6	1408.0	3188.0	40001	30000
	e.sys[69]	3167.0	898.9	5.274	1401.0	3170.0	4922.0	40001	30000
	e.sys[70]	2347.0	906.7	5.558	549.6	2343.0	4121.0	40001	30000
	e.sys[71]	2730.0	901.2	5.612	966.5	2733.0	4500.0	40001	30000
	e.sys[72]	3873.0	940.5	5.477	2014.0	3877.0	5716.0	40001	30000
	e.sys[73]	2075.0	1032.0	5.761	42.93	2077.0	4104.0	40001	30000
	e.sys[74]	-1060.0	976.6	5.551	-2991.0	-1051.0	854.6	40001	30000
	e.sys[75]	2633.0	940.7	5.212	767.3	2637.0	4468.0	40001	30000
	e.sys[76]	4285.0	912.2	5.409	2500.0	4283.0	6093.0	40001	30000
	e.sys[77]	3745.0	914.5	5.372	1947.0	3743.0	5538.0	40001	30000
	e.sys[78]	4695.0	906.9	5.104	2912.0	4692.0	6472.0	40001	30000
	e.sys[79]	1076.0	905.5	5.029	-695.7	1081.0	2837.0	40001	30000
	e.sys[80]	1553.0	908.1	5.2	-241.1	1553.0	3330.0	40001	30000
	e.sys[81]	611.3	902.7	5.255	-1162.0	611.6	2375.0	40001	30000
	e.sys[82]	2549.0	911.6	5.635	742.2	2549.0	4337.0	40001	30000
	e.sys[83]	-1347.0	905.0	5.578	-3127.0	-1343.0	430.0	40001	30000
	e.sys[84]	-5831.0	953.5	5.606	-7708.0	-5830.0	-3962.0	40001	30000
	e.sys[85]	262.4	1027.0	5.812	-1749.0	263.4	2288.0	40001	30000
	e.sys[86]	4589.0	952.9	5.783	2717.0	4588.0	6451.0	40001	30000
	e.sys[87]	6220.0	964.2	5.521	4320.0	6224.0	8096.0	40001	30000
	e.sys[88]	-328.9	912.0	5.439	-2116.0	-329.5	1486.0	40001	30000
	e.sys[89]	991.5	907.6	5.343	-798.7	990.4	2777.0	40001	30000
	e.sys[90]	-507.4	900.8	4.984	-2272.0	-509.8	1258.0	40001	30000
	e.sys[91]	449.7	899.0	5.013	-1301.0	448.5	2207.0	40001	30000
	e.sys[92]	542.2	900.8	5.189	-1232.0	540.4	2297.0	40001	30000
	e.sys[93]	791.4	894.5	5.195	-962.9	788.2	2541.0	40001	30000
	e.sys[94]	-359.3	903.7	5.496	-2144.0	-358.4	1416.0	40001	30000
	e.sys[95]	2182.0	897.5	5.51	418.0	2188.0	3941.0	40001	30000
	e.sys[96]	1593.0	946.9	5.391	-275.4	1595.0	3448.0	40001	30000
	e.sys[97]	-1318.0	1034.0	5.945	-3341.0	-1317.0	722.2	40001	30000
	e.sys[98]	-497.8	972.5	5.571	-2417.0	-494.5	1410.0	40001	30000
	e.sys[99]	-1849.0	929.0	5.37	-3678.0	-1848.0	-35.46	40001	30000
	e.sys[100]	-1140.0	907.0	5.461	-2914.0	-1145.0	657.5	40001	30000
	e.sys[101]	386.5	900.2	5.342	-1384.0	383.5	2150.0	40001	30000
	e.sys[102]	2766.0	895.6	5.0	997.1	2769.0	4541.0	40001	30000
	e.sys[103]	700.2	894.4	5.05	-1041.0	702.1	2452.0	40001	30000
	e.sys[104]	1261.0	894.9	5.224	-500.1	1256.0	3015.0	40001	30000
	e.sys[105]	1230.0	890.0	5.14	-518.6	1228.0	2976.0	40001	30000
	e.sys[106]	1436.0	899.8	5.4	-347.3	1437.0	3199.0	40001	30000
	e.sys[107]	-1272.0	916.9	5.595	-3079.0	-1270.0	515.0	40001	30000
	e.sys[108]	-3976.0	1768.0	10.35	-7484.0	-3966.0	-547.0	40001	30000
	e.sys[109]	-3668.0	1243.0	6.979	-6129.0	-3657.0	-1252.0	40001	30000
	e.sys[110]	2464.0	998.5	5.69	509.1	2465.0	4437.0	40001	30000
	e.sys[111]	-3526.0	968.0	5.668	-5408.0	-3523.0	-1618.0	40001	30000
	e.sys[112]	-2017.0	936.8	5.787	-3854.0	-2021.0	-174.3	40001	30000
	e.sys[113]	-3348.0	931.0	5.509	-5168.0	-3351.0	-1521.0	40001	30000
	e.sys[114]	-1157.0	930.9	5.184	-2997.0	-1154.0	696.4	40001	30000
	e.sys[115]	-1323.0	928.8	5.306	-3142.0	-1323.0	498.3	40001	30000
	e.sys[116]	-616.0	928.4	5.518	-2442.0	-618.1	1232.0	40001	30000
	e.sys[117]	-1661.0	925.5	5.287	-3470.0	-1666.0	159.3	40001	30000
	e.sys[118]	-2032.0	934.1	5.523	-3883.0	-2030.0	-205.7	40001	30000
	e.sys[119]	-4606.0	928.7	5.522	-6440.0	-4607.0	-2808.0	40001	30000
	e.sys[120]	-5995.0	974.3	5.643	-7927.0	-5997.0	-4072.0	40001	30000
	e.sys[121]	-2614.0	1115.0	6.58	-4795.0	-2619.0	-427.0	40001	30000
	e.sys[122]	47.12	1300.0	7.191	-2534.0	53.38	2583.0	40001	30000
	e.sys[123]	6502.0	1235.0	7.187	4078.0	6497.0	8928.0	40001	30000
	e.sys[124]	4646.0	1078.0	6.665	2505.0	4643.0	6774.0	40001	30000
	e.sys[125]	3022.0	1061.0	6.315	945.7	3024.0	5130.0	40001	30000
	e.sys[126]	475.0	1065.0	5.995	-1616.0	481.8	2588.0	40001	30000
	e.sys[127]	-305.7	1062.0	6.136	-2373.0	-306.4	1774.0	40001	30000
	e.sys[128]	1264.0	1060.0	6.354	-815.4	1258.0	3380.0	40001	30000
	e.sys[129]	388.0	1060.0	5.998	-1705.0	390.3	2463.0	40001	30000
	e.sys[130]	-1313.0	1065.0	6.153	-3402.0	-1306.0	778.7	40001	30000
	e.sys[131]	-59.38	1060.0	6.19	-2124.0	-55.7	2007.0	40001	30000
	e.sys[132]	904.3	1100.0	6.435	-1244.0	910.0	3045.0	40001	30000
	lambda_all[1]	157100.0	394.7	2.183	156400.0	157100.0	157900.0	40001	30000
	lambda_all[2]	143600.0	378.1	2.153	142900.0	143600.0	144300.0	40001	30000
	lambda_all[3]	154600.0	388.4	2.278	153800.0	154600.0	155300.0	40001	30000
	lambda_all[4]	140700.0	372.6	2.233	1.4E+5	140700.0	141400.0	40001	30000
	lambda_all[5]	138600.0	370.7	2.111	137800.0	138600.0	139300.0	40001	30000
	lambda_all[6]	129100.0	354.7	2.104	128400.0	129100.0	129800.0	40001	30000
	lambda_all[7]	133100.0	362.8	2.18	132400.0	133100.0	133800.0	40001	30000
	lambda_all[8]	130200.0	357.1	1.9	129500.0	130200.0	130900.0	40001	30000
	lambda_all[9]	128500.0	354.8	2.009	127800.0	128500.0	129200.0	40001	30000
	lambda_all[10]	138500.0	368.4	2.155	137800.0	138500.0	139300.0	40001	30000
	lambda_all[11]	141900.0	375.0	2.165	141100.0	141900.0	142600.0	40001	30000
	lambda_all[12]	159500.0	395.5	2.265	158800.0	159500.0	160300.0	40001	30000
	lambda_all[13]	166700.0	403.2	2.39	165900.0	166700.0	167500.0	40001	30000
	lambda_all[14]	144500.0	377.5	2.232	143800.0	144500.0	145200.0	40001	30000
	lambda_all[15]	151500.0	384.8	2.318	150800.0	151500.0	152300.0	40001	30000
	lambda_all[16]	142500.0	374.7	2.145	141800.0	142500.0	143300.0	40001	30000
	lambda_all[17]	137800.0	371.4	2.047	137100.0	137800.0	138500.0	40001	30000
	lambda_all[18]	129300.0	357.2	2.128	128600.0	129300.0	1.3E+5	40001	30000
	lambda_all[19]	132100.0	362.5	2.052	131400.0	132100.0	132800.0	40001	30000
	lambda_all[20]	130300.0	361.1	1.931	129600.0	130300.0	1.31E+5	40001	30000
	lambda_all[21]	128400.0	357.8	2.082	127700.0	128400.0	129100.0	40001	30000
	lambda_all[22]	141100.0	372.4	2.149	140400.0	141100.0	141900.0	40001	30000
	lambda_all[23]	1.42E+5	376.5	2.29	141300.0	1.42E+5	142800.0	40001	30000
	lambda_all[24]	168900.0	403.9	2.367	168100.0	168800.0	169600.0	40001	30000
	lambda_all[25]	175300.0	412.1	2.442	174400.0	175200.0	176100.0	40001	30000
	lambda_all[26]	142600.0	374.8	2.19	141900.0	142600.0	143300.0	40001	30000
	lambda_all[27]	154500.0	391.1	2.131	153700.0	154500.0	155300.0	40001	30000
	lambda_all[28]	144100.0	374.1	2.313	143300.0	144100.0	144800.0	40001	30000
	lambda_all[29]	141900.0	374.0	2.159	141200.0	141900.0	142700.0	40001	30000
	lambda_all[30]	131100.0	360.5	2.13	130400.0	131100.0	131800.0	40001	30000
	lambda_all[31]	133100.0	359.8	2.085	132400.0	133100.0	133800.0	40001	30000
	lambda_all[32]	131100.0	359.2	2.092	130400.0	131100.0	131800.0	40001	30000
	lambda_all[33]	129300.0	356.7	1.943	128600.0	129300.0	1.3E+5	40001	30000
	lambda_all[34]	141700.0	372.4	2.195	1.41E+5	141700.0	142400.0	40001	30000
	lambda_all[35]	144500.0	376.4	2.146	143700.0	144500.0	145200.0	40001	30000
	lambda_all[36]	161300.0	399.3	2.331	160500.0	161300.0	1.62E+5	40001	30000
	lambda_all[37]	179900.0	420.1	2.475	179100.0	179900.0	180800.0	40001	30000
	lambda_all[38]	1.58E+5	392.8	2.301	157200.0	1.58E+5	158800.0	40001	30000
	lambda_all[39]	156200.0	390.7	2.216	155400.0	156200.0	156900.0	40001	30000
	lambda_all[40]	139900.0	372.0	2.181	139200.0	139900.0	140700.0	40001	30000
	lambda_all[41]	1.4E+5	370.7	2.084	139300.0	1.4E+5	140700.0	40001	30000
	lambda_all[42]	133900.0	362.3	2.134	133200.0	133900.0	134600.0	40001	30000
	lambda_all[43]	135200.0	366.1	2.078	134500.0	135200.0	135900.0	40001	30000
	lambda_all[44]	1.35E+5	361.9	2.081	134300.0	1.35E+5	135700.0	40001	30000
	lambda_all[45]	131500.0	357.6	2.162	130700.0	131500.0	132200.0	40001	30000
	lambda_all[46]	144600.0	377.1	2.202	143900.0	144600.0	145400.0	40001	30000
	lambda_all[47]	144900.0	377.6	2.252	144200.0	144900.0	145600.0	40001	30000
	lambda_all[48]	156100.0	392.3	2.136	155400.0	156100.0	156900.0	40001	30000
	lambda_all[49]	174800.0	413.8	2.333	1.74E+5	174800.0	175600.0	40001	30000
	lambda_all[50]	160700.0	394.8	2.202	1.6E+5	160700.0	161500.0	40001	30000
	lambda_all[51]	174600.0	415.9	2.388	173800.0	174600.0	175400.0	40001	30000
	lambda_all[52]	148400.0	382.3	2.25	147600.0	148400.0	149100.0	40001	30000
	lambda_all[53]	142600.0	374.3	2.278	141900.0	142600.0	143300.0	40001	30000
	lambda_all[54]	132700.0	360.7	2.134	1.32E+5	132700.0	133400.0	40001	30000
	lambda_all[55]	1.37E+5	368.2	2.11	136300.0	1.37E+5	137700.0	40001	30000
	lambda_all[56]	134200.0	360.6	2.093	133500.0	134200.0	134900.0	40001	30000
	lambda_all[57]	133500.0	361.6	2.038	132700.0	133500.0	134200.0	40001	30000
	lambda_all[58]	146200.0	377.0	2.187	145400.0	146200.0	146900.0	40001	30000
	lambda_all[59]	144400.0	378.7	2.126	143700.0	144400.0	145200.0	40001	30000
	lambda_all[60]	169600.0	407.1	2.456	168800.0	169600.0	170400.0	40001	30000
	lambda_all[61]	1.92E+5	434.7	2.56	191100.0	1.92E+5	192800.0	40001	30000
	lambda_all[62]	1.55E+5	388.9	2.332	154200.0	1.55E+5	155700.0	40001	30000
	lambda_all[63]	152400.0	386.7	2.242	151600.0	152400.0	153200.0	40001	30000
	lambda_all[64]	142400.0	374.8	2.196	141700.0	142400.0	143100.0	40001	30000
	lambda_all[65]	1.43E+5	375.1	2.132	142300.0	1.43E+5	143800.0	40001	30000
	lambda_all[66]	134700.0	364.7	2.064	1.34E+5	134700.0	135400.0	40001	30000
	lambda_all[67]	138200.0	366.7	2.103	137500.0	138200.0	138900.0	40001	30000
	lambda_all[68]	1.39E+5	370.7	1.996	138300.0	1.39E+5	139700.0	40001	30000
	lambda_all[69]	138600.0	369.0	2.2	137900.0	138600.0	139400.0	40001	30000
	lambda_all[70]	149500.0	384.8	2.191	148800.0	149500.0	150300.0	40001	30000
	lambda_all[71]	149900.0	382.7	2.248	149200.0	149900.0	150700.0	40001	30000
	lambda_all[72]	166800.0	404.6	2.352	166100.0	166800.0	167600.0	40001	30000
	lambda_all[73]	172200.0	410.9	2.546	171400.0	172200.0	1.73E+5	40001	30000
	lambda_all[74]	150100.0	381.5	2.238	149400.0	150100.0	150900.0	40001	30000
	lambda_all[75]	1.63E+5	398.7	2.263	162300.0	1.63E+5	163800.0	40001	30000
	lambda_all[76]	152100.0	384.8	2.152	151400.0	152100.0	152900.0	40001	30000
	lambda_all[77]	149300.0	381.6	2.04	148500.0	149300.0	1.5E+5	40001	30000
	lambda_all[78]	141700.0	373.2	2.194	1.41E+5	141700.0	142500.0	40001	30000
	lambda_all[79]	140300.0	371.4	2.065	139500.0	140300.0	1.41E+5	40001	30000
	lambda_all[80]	139700.0	371.1	2.021	1.39E+5	139700.0	140500.0	40001	30000
	lambda_all[81]	136800.0	367.5	2.24	1.36E+5	136800.0	137500.0	40001	30000
	lambda_all[82]	150400.0	387.2	2.324	149700.0	150400.0	151200.0	40001	30000
	lambda_all[83]	146600.0	378.0	2.315	145900.0	146600.0	147300.0	40001	30000
	lambda_all[84]	157400.0	392.5	2.313	156600.0	157400.0	158200.0	40001	30000
	lambda_all[85]	170700.0	409.5	2.219	169800.0	170700.0	171500.0	40001	30000
	lambda_all[86]	159600.0	396.4	2.297	158800.0	159600.0	160300.0	40001	30000
	lambda_all[87]	171700.0	411.5	2.208	170900.0	171700.0	172500.0	40001	30000
	lambda_all[88]	148500.0	382.0	2.154	147800.0	148500.0	149300.0	40001	30000
	lambda_all[89]	1.47E+5	381.0	2.21	146300.0	1.47E+5	147800.0	40001	30000
	lambda_all[90]	136900.0	367.4	2.208	136100.0	136900.0	137600.0	40001	30000
	lambda_all[91]	139800.0	371.3	2.125	139100.0	139800.0	140500.0	40001	30000
	lambda_all[92]	138900.0	372.8	2.105	138200.0	138900.0	139700.0	40001	30000
	lambda_all[93]	1.37E+5	367.0	1.984	136300.0	1.37E+5	137800.0	40001	30000
	lambda_all[94]	147700.0	380.2	2.115	146900.0	147700.0	148400.0	40001	30000
	lambda_all[95]	150100.0	384.9	2.225	149400.0	150100.0	150900.0	40001	30000
	lambda_all[96]	1.65E+5	403.7	2.521	164200.0	1.65E+5	165800.0	40001	30000
	lambda_all[97]	168400.0	407.9	2.45	167600.0	168400.0	169200.0	40001	30000
	lambda_all[98]	150300.0	382.0	2.143	149500.0	150300.0	1.51E+5	40001	30000
	lambda_all[99]	158800.0	397.7	2.34	1.58E+5	158800.0	159600.0	40001	30000
	lambda_all[100]	147200.0	381.4	2.319	146400.0	147200.0	147900.0	40001	30000
	lambda_all[101]	145900.0	381.8	2.139	145100.0	145900.0	146600.0	40001	30000
	lambda_all[102]	139600.0	366.7	2.136	138900.0	139600.0	140300.0	40001	30000
	lambda_all[103]	139600.0	373.7	2.164	138900.0	139600.0	140400.0	40001	30000
	lambda_all[104]	139200.0	372.0	2.121	138400.0	139200.0	139900.0	40001	30000
	lambda_all[105]	137100.0	366.2	2.211	136400.0	137100.0	137900.0	40001	30000
	lambda_all[106]	149100.0	381.4	2.187	148300.0	149100.0	149900.0	40001	30000
	lambda_all[107]	148500.0	382.4	2.123	147700.0	148500.0	149200.0	40001	30000
	lambda_all[108]	182600.0	423.7	2.248	181800.0	182600.0	183500.0	40001	30000
	lambda_all[109]	180300.0	422.2	2.352	179500.0	180300.0	181100.0	40001	30000
	lambda_all[110]	152500.0	385.1	2.352	151700.0	152500.0	153200.0	40001	30000
	lambda_all[111]	155600.0	389.7	2.215	154800.0	155600.0	156400.0	40001	30000
	lambda_all[112]	144600.0	378.6	2.218	143900.0	144600.0	145300.0	40001	30000
	lambda_all[113]	1.41E+5	374.5	2.044	140300.0	1.41E+5	141800.0	40001	30000
	lambda_all[114]	134600.0	364.4	2.103	133900.0	134600.0	135300.0	40001	30000
	lambda_all[115]	136600.0	364.1	2.13	135800.0	136600.0	137300.0	40001	30000
	lambda_all[116]	136300.0	365.2	2.235	135500.0	136300.0	1.37E+5	40001	30000
	lambda_all[117]	133200.0	363.7	2.165	132400.0	133200.0	133900.0	40001	30000
	lambda_all[118]	144600.0	376.4	2.14	143900.0	144600.0	145400.0	40001	30000
	lambda_all[119]	142200.0	375.5	2.15	141400.0	142200.0	142900.0	40001	30000
	lambda_all[120]	156500.0	392.4	2.351	155700.0	156500.0	157300.0	40001	30000
	lambda_all[121]	169500.0	411.3	2.187	168700.0	169500.0	170300.0	40001	30000
	lambda_all[122]	160700.0	399.8	2.298	159900.0	160700.0	161500.0	40001	30000
	lambda_all[123]	173500.0	414.1	2.35	172700.0	173500.0	174400.0	40001	30000
	lambda_all[124]	150700.0	385.6	2.336	149900.0	150700.0	151400.0	40001	30000
	lambda_all[125]	145700.0	379.8	2.249	1.45E+5	145700.0	146400.0	40001	30000
	lambda_all[126]	134500.0	361.7	2.167	133800.0	134500.0	135200.0	40001	30000
	lambda_all[127]	135800.0	366.6	2.088	135100.0	135800.0	136500.0	40001	30000
	lambda_all[128]	136300.0	365.9	2.121	135600.0	136300.0	1.37E+5	40001	30000
	lambda_all[129]	133300.0	360.9	2.112	132600.0	133300.0	1.34E+5	40001	30000
	lambda_all[130]	143400.0	374.0	2.12	142700.0	143400.0	144100.0	40001	30000
	lambda_all[131]	144700.0	377.7	2.1	1.44E+5	144700.0	145500.0	40001	30000
	lambda_all[132]	161600.0	395.8	2.149	160900.0	161600.0	162400.0	40001	30000
	lambda_inf[1]	4.258	0.1187	7.936E-4	4.018	4.261	4.484	40001	30000
	lambda_inf[2]	4.705	0.09571	6.373E-4	4.512	4.706	4.887	40001	30000
	lambda_inf[3]	4.91	0.08515	5.612E-4	4.738	4.911	5.073	40001	30000
	lambda_inf[4]	2.673	0.2652	0.001765	2.114	2.684	3.159	40001	30000
	lambda_inf[5]	2.019	0.3649	0.002651	1.244	2.039	2.676	40001	30000
	lambda_inf[6]	-0.5629	1.258	0.009122	-3.556	-0.3675	1.311	40001	30000
	lambda_inf[7]	-8.285	6.003	0.04235	-22.34	-7.105	-0.1885	40001	30000
	lambda_inf[8]	1.253	0.5338	0.003568	0.08173	1.299	2.159	40001	30000
	lambda_inf[9]	2.013	0.3628	0.002459	1.246	2.033	2.664	40001	30000
	lambda_inf[10]	2.522	0.2843	0.00192	1.924	2.536	3.036	40001	30000
	lambda_inf[11]	2.527	0.2846	0.001857	1.928	2.542	3.048	40001	30000
	lambda_inf[12]	4.902	0.08605	5.882E-4	4.729	4.903	5.068	40001	30000
	lambda_inf[13]	5.276	0.07113	4.92E-4	5.134	5.277	5.413	40001	30000
	lambda_inf[14]	4.102	0.1293	8.739E-4	3.843	4.105	4.35	40001	30000
	lambda_inf[15]	3.442	0.1791	0.001161	3.074	3.448	3.773	40001	30000
	lambda_inf[16]	2.675	0.2643	0.001606	2.122	2.685	3.159	40001	30000
	lambda_inf[17]	2.598	0.2707	0.001779	2.032	2.61	3.096	40001	30000
	lambda_inf[18]	1.702	0.4255	0.00282	0.7942	1.733	2.455	40001	30000
	lambda_inf[19]	0.9177	0.6235	0.004547	-0.4596	0.976	1.96	40001	30000
	lambda_inf[20]	0.9148	0.6229	0.004267	-0.4638	0.9824	1.964	40001	30000
	lambda_inf[21]	-0.5646	1.259	0.008781	-3.593	-0.3519	1.285	40001	30000
	lambda_inf[22]	1.705	0.4234	0.002805	0.7961	1.734	2.453	40001	30000
	lambda_inf[23]	3.156	0.2055	0.001388	2.735	3.164	3.536	40001	30000
	lambda_inf[24]	5.611	0.06095	4.25E-4	5.491	5.612	5.729	40001	30000
	lambda_inf[25]	5.942	0.05095	3.232E-4	5.841	5.942	6.04	40001	30000
	lambda_inf[26]	4.313	0.1151	7.641E-4	4.08	4.316	4.531	40001	30000
	lambda_inf[27]	3.591	0.1651	0.0011	3.255	3.598	3.899	40001	30000
	lambda_inf[28]	2.443	0.2947	0.001967	1.831	2.457	2.977	40001	30000
	lambda_inf[29]	2.018	0.3651	0.002512	1.236	2.039	2.668	40001	30000
	lambda_inf[30]	0.419	0.8093	0.005547	-1.453	0.5155	1.716	40001	30000
	lambda_inf[31]	-8.223	5.977	0.04296	-22.35	-7.042	-0.222	40001	30000
	lambda_inf[32]	0.4112	0.8032	0.005438	-1.442	0.5094	1.717	40001	30000
	lambda_inf[33]	0.412	0.7989	0.005908	-1.409	0.5005	1.699	40001	30000
	lambda_inf[34]	2.346	0.3083	0.002054	1.696	2.363	2.901	40001	30000
	lambda_inf[35]	2.606	0.2711	0.001761	2.037	2.62	3.1	40001	30000
	lambda_inf[36]	4.187	0.1234	8.334E-4	3.937	4.189	4.42	40001	30000
	lambda_inf[37]	6.311	0.04216	2.846E-4	6.228	6.311	6.393	40001	30000
	lambda_inf[38]	6.647	0.03509	2.22E-4	6.579	6.648	6.716	40001	30000
	lambda_inf[39]	5.272	0.07079	5.055E-4	5.132	5.273	5.409	40001	30000
	lambda_inf[40]	2.507	0.285	0.001996	1.907	2.521	3.02	40001	30000
	lambda_inf[41]	1.494	0.4705	0.003222	0.4678	1.528	2.318	40001	30000
	lambda_inf[42]	1.869	0.3904	0.002711	1.043	1.889	2.573	40001	30000
	lambda_inf[43]	0.4153	0.8075	0.005213	-1.445	0.5115	1.719	40001	30000
	lambda_inf[44]	-0.5614	1.258	0.009086	-3.577	-0.363	1.318	40001	30000
	lambda_inf[45]	-0.55	1.237	0.008222	-3.508	-0.3519	1.301	40001	30000
	lambda_inf[46]	2.44	0.297	0.002054	1.814	2.456	2.98	40001	30000
	lambda_inf[47]	1.706	0.4259	0.002936	0.7811	1.738	2.447	40001	30000
	lambda_inf[48]	2.791	0.2473	0.001618	2.277	2.799	3.251	40001	30000
	lambda_inf[49]	4.853	0.0879	5.602E-4	4.678	4.855	5.023	40001	30000
	lambda_inf[50]	6.082	0.04755	3.055E-4	5.988	6.083	6.175	40001	30000
	lambda_inf[51]	6.139	0.0467	3.054E-4	6.046	6.139	6.228	40001	30000
	lambda_inf[52]	4.426	0.1081	6.817E-4	4.206	4.428	4.631	40001	30000
	lambda_inf[53]	2.598	0.271	0.001842	2.025	2.612	3.089	40001	30000
	lambda_inf[54]	1.244	0.5335	0.003635	0.08123	1.291	2.158	40001	30000
	lambda_inf[55]	0.92	0.6235	0.00419	-0.4758	0.9827	1.973	40001	30000
	lambda_inf[56]	1.698	0.4278	0.002648	0.7729	1.726	2.455	40001	30000
	lambda_inf[57]	1.701	0.4262	0.00305	0.7822	1.732	2.446	40001	30000
	lambda_inf[58]	2.352	0.3056	0.001997	1.713	2.368	2.911	40001	30000
	lambda_inf[59]	3.474	0.175	0.001243	3.115	3.479	3.802	40001	30000
	lambda_inf[60]	5.762	0.05524	3.727E-4	5.653	5.762	5.869	40001	30000
	lambda_inf[61]	7.096	0.02807	1.857E-4	7.041	7.096	7.151	40001	30000
	lambda_inf[62]	5.385	0.06807	4.353E-4	5.248	5.386	5.515	40001	30000
	lambda_inf[63]	3.628	0.16	0.001109	3.298	3.632	3.93	40001	30000
	lambda_inf[64]	1.493	0.4705	0.003235	0.4665	1.53	2.318	40001	30000
	lambda_inf[65]	0.9223	0.6264	0.004302	-0.4909	0.9868	1.966	40001	30000
	lambda_inf[66]	0.9149	0.6271	0.004425	-0.4888	0.9806	1.962	40001	30000
	lambda_inf[67]	1.499	0.4699	0.003111	0.4893	1.534	2.321	40001	30000
	lambda_inf[68]	0.4238	0.7902	0.005552	-1.377	0.5154	1.711	40001	30000
	lambda_inf[69]	1.26	0.5312	0.003468	0.09898	1.303	2.18	40001	30000
	lambda_inf[70]	1.26	0.5315	0.00346	0.09361	1.303	2.174	40001	30000
	lambda_inf[71]	2.145	0.3451	0.002444	1.414	2.163	2.76	40001	30000
	lambda_inf[72]	3.687	0.1581	9.667E-4	3.362	3.691	3.985	40001	30000
	lambda_inf[73]	4.14	0.1266	8.197E-4	3.885	4.141	4.383	40001	30000
	lambda_inf[74]	3.919	0.1397	9.684E-4	3.636	3.924	4.179	40001	30000
	lambda_inf[75]	2.869	0.2393	0.001587	2.373	2.877	3.31	40001	30000
	lambda_inf[76]	2.027	0.3625	0.00233	1.257	2.048	2.676	40001	30000
	lambda_inf[77]	-8.361	6.088	0.04341	-22.99	-7.197	-0.1545	40001	30000
	lambda_inf[78]	-0.5297	1.249	0.00859	-3.534	-0.326	1.311	40001	30000
	lambda_inf[79]	0.9198	0.624	0.004467	-0.4786	0.9791	1.97	40001	30000
	lambda_inf[80]	-8.277	6.037	0.04454	-22.58	-7.105	-0.1906	40001	30000
	lambda_inf[81]	0.9253	0.6285	0.004266	-0.506	0.9866	1.975	40001	30000
	lambda_inf[82]	1.713	0.4223	0.002887	0.8005	1.74	2.462	40001	30000
	lambda_inf[83]	2.132	0.3428	0.002261	1.411	2.148	2.751	40001	30000
	lambda_inf[84]	2.427	0.2935	0.001861	1.808	2.442	2.964	40001	30000
	lambda_inf[85]	4.181	0.1243	7.866E-4	3.93	4.184	4.415	40001	30000
	lambda_inf[86]	5.426	0.06629	4.507E-4	5.295	5.427	5.554	40001	30000
	lambda_inf[87]	5.527	0.06335	4.085E-4	5.401	5.528	5.649	40001	30000
	lambda_inf[88]	3.814	0.1483	9.906E-4	3.515	3.817	4.096	40001	30000
	lambda_inf[89]	2.525	0.2831	0.001889	1.931	2.539	3.041	40001	30000
	lambda_inf[90]	1.703	0.4251	0.002932	0.7894	1.732	2.457	40001	30000
	lambda_inf[91]	0.4245	0.8026	0.005602	-1.409	0.5194	1.718	40001	30000
	lambda_inf[92]	0.4225	0.7949	0.005216	-1.404	0.5117	1.717	40001	30000
	lambda_inf[93]	-8.268	5.983	0.0408	-22.55	-7.13	-0.2523	40001	30000
	lambda_inf[94]	0.9178	0.6274	0.00428	-0.4888	0.9743	1.969	40001	30000
	lambda_inf[95]	1.509	0.4682	0.003217	0.4919	1.54	2.325	40001	30000
	lambda_inf[96]	3.02	0.2204	0.00152	2.561	3.026	3.431	40001	30000
	lambda_inf[97]	3.918	0.1415	9.659E-4	3.63	3.921	4.185	40001	30000
	lambda_inf[98]	3.771	0.1513	9.863E-4	3.464	3.777	4.055	40001	30000
	lambda_inf[99]	3.618	0.1624	0.001122	3.287	3.623	3.926	40001	30000
	lambda_inf[100]	3.621	0.1624	0.001055	3.287	3.625	3.925	40001	30000
	lambda_inf[101]	1.874	0.3914	0.002605	1.03	1.899	2.567	40001	30000
	lambda_inf[102]	0.436	0.7992	0.004963	-1.39	0.5351	1.736	40001	30000
	lambda_inf[103]	0.4192	0.8074	0.005169	-1.431	0.513	1.709	40001	30000
	lambda_inf[104]	-8.275	5.974	0.04357	-22.52	-7.101	-0.2438	40001	30000
	lambda_inf[105]	1.257	0.5317	0.003557	0.09411	1.302	2.168	40001	30000
	lambda_inf[106]	1.881	0.3896	0.002508	1.04	1.908	2.58	40001	30000
	lambda_inf[107]	4.665	0.09722	6.372E-4	4.47	4.667	4.851	40001	30000
	lambda_inf[108]	7.031	0.02917	1.96E-4	6.973	7.031	7.088	40001	30000
	lambda_inf[109]	6.652	0.0352	2.364E-4	6.583	6.653	6.721	40001	30000
	lambda_inf[110]	4.125	0.1269	8.802E-4	3.868	4.127	4.364	40001	30000
	lambda_inf[111]	2.727	0.2549	0.001704	2.199	2.735	3.199	40001	30000
	lambda_inf[112]	2.135	0.3419	0.002034	1.412	2.156	2.754	40001	30000
	lambda_inf[113]	0.9105	0.6296	0.004338	-0.4745	0.9678	1.97	40001	30000
	lambda_inf[114]	-0.5727	1.261	0.008665	-3.604	-0.3812	1.291	40001	30000
	lambda_inf[115]	0.415	0.8031	0.005541	-1.406	0.5012	1.715	40001	30000
	lambda_inf[116]	-8.325	6.035	0.04249	-22.73	-7.144	-0.184	40001	30000
	lambda_inf[117]	0.4192	0.7944	0.005382	-1.394	0.5049	1.71	40001	30000
	lambda_inf[118]	2.132	0.3438	0.002266	1.414	2.148	2.754	40001	30000
	lambda_inf[119]	2.662	0.2641	0.001674	2.115	2.673	3.144	40001	30000
	lambda_inf[120]	3.711	0.1548	0.001066	3.395	3.715	4.006	40001	30000
	lambda_inf[121]	5.708	0.057	3.809E-4	5.594	5.708	5.818	40001	30000
	lambda_inf[122]	6.478	0.03865	2.59E-4	6.401	6.478	6.552	40001	30000
	lambda_inf[123]	6.186	0.04541	3.147E-4	6.095	6.186	6.273	40001	30000
	lambda_inf[124]	4.297	0.1176	7.877E-4	4.059	4.299	4.52	40001	30000
	lambda_inf[125]	2.677	0.2638	0.001753	2.132	2.689	3.166	40001	30000
	lambda_inf[126]	1.506	0.4666	0.003086	0.4909	1.542	2.32	40001	30000
	lambda_inf[127]	1.701	0.4251	0.002779	0.7887	1.726	2.45	40001	30000
	lambda_inf[128]	0.4182	0.807	0.006081	-1.44	0.5136	1.718	40001	30000
	lambda_inf[129]	0.4334	0.8005	0.005529	-1.401	0.5231	1.727	40001	30000
	lambda_inf[130]	0.9129	0.627	0.004309	-0.5066	0.9716	1.97	40001	30000
	lambda_inf[131]	2.443	0.2942	0.001911	1.825	2.457	2.981	40001	30000
	lambda_inf[132]	3.904	0.1415	9.491E-4	3.621	3.908	4.171	40001	30000
	lambda_sys[1]	161600.0	1101.0	6.069	159400.0	161600.0	163800.0	40001	30000
	lambda_sys[2]	143700.0	1051.0	6.119	141600.0	143700.0	145800.0	40001	30000
	lambda_sys[3]	154200.0	1027.0	6.195	152200.0	154200.0	156300.0	40001	30000
	lambda_sys[4]	139300.0	1013.0	6.281	137300.0	139300.0	141300.0	40001	30000
	lambda_sys[5]	1.37E+5	1016.0	6.039	1.35E+5	1.37E+5	1.39E+5	40001	30000
	lambda_sys[6]	128300.0	1016.0	5.704	126400.0	128300.0	130300.0	40001	30000
	lambda_sys[7]	130400.0	1003.0	5.392	128500.0	130400.0	132400.0	40001	30000
	lambda_sys[8]	129500.0	1013.0	5.763	127600.0	129500.0	131500.0	40001	30000
	lambda_sys[9]	127500.0	1014.0	5.716	125500.0	127500.0	129500.0	40001	30000
	lambda_sys[10]	139300.0	1016.0	5.97	137400.0	139300.0	141300.0	40001	30000
	lambda_sys[11]	139300.0	1013.0	6.065	137300.0	139300.0	141300.0	40001	30000
	lambda_sys[12]	1.57E+5	1035.0	5.913	1.55E+5	1.57E+5	1.59E+5	40001	30000
	lambda_sys[13]	166200.0	997.7	5.522	164300.0	166200.0	168200.0	40001	30000
	lambda_sys[14]	144600.0	989.4	5.761	142700.0	144600.0	146600.0	40001	30000
	lambda_sys[15]	1.54E+5	951.6	5.594	152100.0	1.54E+5	155900.0	40001	30000
	lambda_sys[16]	141300.0	935.0	5.802	139500.0	141300.0	143100.0	40001	30000
	lambda_sys[17]	139100.0	941.5	5.561	137300.0	139100.0	1.41E+5	40001	30000
	lambda_sys[18]	130400.0	938.9	5.328	128600.0	130400.0	132300.0	40001	30000
	lambda_sys[19]	132500.0	926.7	4.988	130700.0	132500.0	134300.0	40001	30000
	lambda_sys[20]	131500.0	935.3	5.361	129700.0	131500.0	133300.0	40001	30000
	lambda_sys[21]	129400.0	933.8	5.335	127500.0	129400.0	131200.0	40001	30000
	lambda_sys[22]	141200.0	936.5	5.595	139300.0	141200.0	1.43E+5	40001	30000
	lambda_sys[23]	141500.0	938.0	5.725	139600.0	141500.0	143300.0	40001	30000
	lambda_sys[24]	161900.0	1001.0	6.237	159900.0	161900.0	163900.0	40001	30000
	lambda_sys[25]	1.72E+5	978.9	5.533	170100.0	1.72E+5	1.74E+5	40001	30000
	lambda_sys[26]	146800.0	948.2	5.446	144900.0	146800.0	148600.0	40001	30000
	lambda_sys[27]	1.56E+5	912.4	5.287	154200.0	1.56E+5	157800.0	40001	30000
	lambda_sys[28]	143100.0	893.2	5.468	141400.0	143100.0	144900.0	40001	30000
	lambda_sys[29]	140900.0	900.5	5.368	139100.0	140900.0	142700.0	40001	30000
	lambda_sys[30]	132200.0	895.3	5.102	130500.0	132200.0	1.34E+5	40001	30000
	lambda_sys[31]	134300.0	885.1	4.799	132600.0	134300.0	1.36E+5	40001	30000
	lambda_sys[32]	133400.0	893.4	5.137	131600.0	133400.0	135100.0	40001	30000
	lambda_sys[33]	131300.0	890.7	5.175	129500.0	131300.0	1.33E+5	40001	30000
	lambda_sys[34]	143200.0	897.1	5.449	141400.0	143200.0	1.45E+5	40001	30000
	lambda_sys[35]	143100.0	892.9	5.503	141400.0	143100.0	144900.0	40001	30000
	lambda_sys[36]	159400.0	920.0	5.552	157600.0	159400.0	161200.0	40001	30000
	lambda_sys[37]	177300.0	1058.0	6.028	175200.0	177300.0	179400.0	40001	30000
	lambda_sys[38]	163200.0	1296.0	7.667	160700.0	163200.0	165800.0	40001	30000
	lambda_sys[39]	1.61E+5	924.8	5.402	159200.0	1.61E+5	162900.0	40001	30000
	lambda_sys[40]	144800.0	884.3	5.39	143100.0	144800.0	146600.0	40001	30000
	lambda_sys[41]	142500.0	890.1	5.273	140800.0	142500.0	144300.0	40001	30000
	lambda_sys[42]	1.34E+5	884.6	5.025	132300.0	1.34E+5	135800.0	40001	30000
	lambda_sys[43]	1.36E+5	876.5	4.779	134300.0	1.36E+5	137700.0	40001	30000
	lambda_sys[44]	135100.0	883.1	5.058	133300.0	135100.0	136800.0	40001	30000
	lambda_sys[45]	132900.0	878.8	5.14	131200.0	132900.0	134700.0	40001	30000
	lambda_sys[46]	144900.0	887.1	5.52	143100.0	144900.0	146600.0	40001	30000
	lambda_sys[47]	144700.0	880.4	5.516	1.43E+5	144700.0	146400.0	40001	30000
	lambda_sys[48]	1.6E+5	920.3	5.449	158200.0	1.6E+5	161800.0	40001	30000
	lambda_sys[49]	169800.0	983.6	5.4	167900.0	169800.0	171700.0	40001	30000
	lambda_sys[50]	157600.0	1033.0	6.36	155600.0	157600.0	159600.0	40001	30000
	lambda_sys[51]	168100.0	1103.0	6.2	1.66E+5	168100.0	170300.0	40001	30000
	lambda_sys[52]	147800.0	915.2	5.505	1.46E+5	147800.0	149600.0	40001	30000
	lambda_sys[53]	144100.0	901.0	5.348	142400.0	144100.0	145900.0	40001	30000
	lambda_sys[54]	135400.0	892.5	5.065	133700.0	135400.0	137200.0	40001	30000
	lambda_sys[55]	137500.0	887.0	4.864	135800.0	137500.0	139200.0	40001	30000
	lambda_sys[56]	136600.0	892.9	5.098	134800.0	136600.0	138300.0	40001	30000
	lambda_sys[57]	134500.0	887.6	5.216	132700.0	134500.0	136200.0	40001	30000
	lambda_sys[58]	146300.0	895.5	5.522	144500.0	146300.0	148100.0	40001	30000
	lambda_sys[59]	146700.0	894.6	5.613	144900.0	146700.0	148400.0	40001	30000
	lambda_sys[60]	167900.0	979.5	5.953	165900.0	167800.0	169800.0	40001	30000
	lambda_sys[61]	193700.0	1713.0	9.868	190400.0	193700.0	197100.0	40001	30000
	lambda_sys[62]	1.54E+5	954.7	5.611	152200.0	1.54E+5	155900.0	40001	30000
	lambda_sys[63]	160200.0	931.8	5.146	158400.0	160200.0	162100.0	40001	30000
	lambda_sys[64]	147200.0	906.8	5.438	145400.0	147200.0	1.49E+5	40001	30000
	lambda_sys[65]	1.45E+5	911.2	5.363	143200.0	1.45E+5	146800.0	40001	30000
	lambda_sys[66]	136500.0	903.5	5.115	134700.0	136500.0	138300.0	40001	30000
	lambda_sys[67]	138600.0	901.3	5.007	136900.0	138600.0	140400.0	40001	30000
	lambda_sys[68]	137600.0	904.5	5.158	135800.0	137600.0	139400.0	40001	30000
	lambda_sys[69]	135500.0	898.9	5.274	133800.0	135500.0	137300.0	40001	30000
	lambda_sys[70]	147200.0	906.7	5.558	145500.0	147200.0	1.49E+5	40001	30000
	lambda_sys[71]	147300.0	901.2	5.612	145500.0	147300.0	1.49E+5	40001	30000
	lambda_sys[72]	163100.0	940.5	5.477	161200.0	1.63E+5	164900.0	40001	30000
	lambda_sys[73]	170200.0	1032.0	5.761	168100.0	170200.0	172200.0	40001	30000
	lambda_sys[74]	151100.0	976.6	5.551	149200.0	151100.0	153100.0	40001	30000
	lambda_sys[75]	160500.0	940.7	5.212	158600.0	160500.0	162300.0	40001	30000
	lambda_sys[76]	147900.0	912.2	5.409	146100.0	147900.0	149700.0	40001	30000
	lambda_sys[77]	145600.0	914.5	5.372	143800.0	145600.0	147400.0	40001	30000
	lambda_sys[78]	137100.0	906.9	5.104	135300.0	137100.0	138900.0	40001	30000
	lambda_sys[79]	139200.0	905.5	5.029	137500.0	139200.0	1.41E+5	40001	30000
	lambda_sys[80]	138200.0	908.1	5.2	136400.0	138200.0	1.4E+5	40001	30000
	lambda_sys[81]	136200.0	902.7	5.255	134400.0	136200.0	137900.0	40001	30000
	lambda_sys[82]	147900.0	911.6	5.635	146100.0	147900.0	149700.0	40001	30000
	lambda_sys[83]	147900.0	905.0	5.578	146100.0	147900.0	149700.0	40001	30000
	lambda_sys[84]	163100.0	953.5	5.606	161200.0	163100.0	1.65E+5	40001	30000
	lambda_sys[85]	170400.0	1027.0	5.812	168400.0	170400.0	172400.0	40001	30000
	lambda_sys[86]	155100.0	952.9	5.783	153200.0	155100.0	156900.0	40001	30000
	lambda_sys[87]	165600.0	964.2	5.521	163700.0	165600.0	167500.0	40001	30000
	lambda_sys[88]	148900.0	912.0	5.439	1.47E+5	148900.0	150700.0	40001	30000
	lambda_sys[89]	1.46E+5	907.6	5.343	144200.0	1.46E+5	147800.0	40001	30000
	lambda_sys[90]	137400.0	900.8	4.984	135600.0	137400.0	139100.0	40001	30000
	lambda_sys[91]	139400.0	899.0	5.013	137600.0	139400.0	141100.0	40001	30000
	lambda_sys[92]	138400.0	900.8	5.189	136700.0	138400.0	140200.0	40001	30000
	lambda_sys[93]	136300.0	894.5	5.195	134500.0	136300.0	1.38E+5	40001	30000
	lambda_sys[94]	1.48E+5	903.7	5.496	146300.0	1.48E+5	149800.0	40001	30000
	lambda_sys[95]	1.48E+5	897.5	5.51	146200.0	1.48E+5	149800.0	40001	30000
	lambda_sys[96]	163500.0	946.9	5.391	161600.0	163500.0	165300.0	40001	30000
	lambda_sys[97]	169600.0	1034.0	5.945	167600.0	169600.0	171700.0	40001	30000
	lambda_sys[98]	150700.0	972.5	5.571	148800.0	150700.0	152700.0	40001	30000
	lambda_sys[99]	160600.0	929.0	5.37	158800.0	160600.0	162400.0	40001	30000
	lambda_sys[100]	148300.0	907.0	5.461	146500.0	148300.0	1.5E+5	40001	30000
	lambda_sys[101]	145500.0	900.2	5.342	143700.0	145500.0	147300.0	40001	30000
	lambda_sys[102]	136800.0	895.6	5.0	135100.0	136800.0	138600.0	40001	30000
	lambda_sys[103]	138900.0	894.4	5.05	137200.0	138900.0	140700.0	40001	30000
	lambda_sys[104]	137900.0	894.9	5.224	136200.0	1.38E+5	139700.0	40001	30000
	lambda_sys[105]	135900.0	890.0	5.14	134200.0	135900.0	137700.0	40001	30000
	lambda_sys[106]	147700.0	899.8	5.4	145900.0	147700.0	149500.0	40001	30000
	lambda_sys[107]	149700.0	916.9	5.595	147900.0	149700.0	151500.0	40001	30000
	lambda_sys[108]	186500.0	1768.0	10.35	183100.0	186500.0	1.9E+5	40001	30000
	lambda_sys[109]	183900.0	1243.0	6.979	181500.0	183900.0	186300.0	40001	30000
	lambda_sys[110]	1.5E+5	998.5	5.69	148100.0	1.5E+5	1.52E+5	40001	30000
	lambda_sys[111]	159100.0	968.0	5.668	157200.0	159100.0	160900.0	40001	30000
	lambda_sys[112]	146600.0	936.8	5.787	144700.0	146600.0	148400.0	40001	30000
	lambda_sys[113]	144300.0	931.0	5.509	142500.0	144300.0	146100.0	40001	30000
	lambda_sys[114]	135700.0	930.9	5.184	133900.0	135700.0	137600.0	40001	30000
	lambda_sys[115]	137900.0	928.8	5.306	1.36E+5	137900.0	139700.0	40001	30000
	lambda_sys[116]	136900.0	928.4	5.518	1.35E+5	136900.0	138700.0	40001	30000
	lambda_sys[117]	134800.0	925.5	5.287	1.33E+5	134800.0	136600.0	40001	30000
	lambda_sys[118]	146600.0	934.1	5.523	144800.0	146600.0	148500.0	40001	30000
	lambda_sys[119]	146700.0	928.7	5.522	144900.0	146700.0	148500.0	40001	30000
	lambda_sys[120]	162400.0	974.3	5.643	160500.0	162400.0	164300.0	40001	30000
	lambda_sys[121]	1.72E+5	1115.0	6.58	169900.0	1.72E+5	174200.0	40001	30000
	lambda_sys[122]	160700.0	1300.0	7.191	158100.0	160700.0	163200.0	40001	30000
	lambda_sys[123]	167200.0	1235.0	7.187	164800.0	167200.0	169600.0	40001	30000
	lambda_sys[124]	146100.0	1078.0	6.665	1.44E+5	146100.0	148300.0	40001	30000
	lambda_sys[125]	142700.0	1061.0	6.315	140600.0	142700.0	144800.0	40001	30000
	lambda_sys[126]	1.34E+5	1065.0	5.995	131900.0	1.34E+5	136100.0	40001	30000
	lambda_sys[127]	136100.0	1062.0	6.136	1.34E+5	136100.0	138200.0	40001	30000
	lambda_sys[128]	135100.0	1060.0	6.354	1.33E+5	135100.0	137200.0	40001	30000
	lambda_sys[129]	1.33E+5	1060.0	5.998	130900.0	1.33E+5	135100.0	40001	30000
	lambda_sys[130]	144700.0	1065.0	6.153	142600.0	144700.0	146800.0	40001	30000
	lambda_sys[131]	144800.0	1060.0	6.19	142700.0	144800.0	146900.0	40001	30000
	lambda_sys[132]	160700.0	1100.0	6.435	158600.0	160700.0	162900.0	40001	30000
	predinf[1]	1506.0	210.8	1.339	1130.0	1495.0	1955.0	40001	30000
	predinf[2]	2349.0	287.3	1.831	1823.0	2335.0	2945.0	40001	30000
	predinf[3]	2880.0	328.7	1.979	2275.0	2865.0	3566.0	40001	30000
	predinf[4]	317.2	86.19	0.575	171.9	308.9	506.7	40001	30000
	predinf[5]	169.8	61.52	0.4507	72.08	162.0	310.9	40001	30000
	predinf[6]	21.33	21.42	0.1378	0.6015	14.59	79.12	40001	30000
	predinf[7]	1.774	5.952	0.042	4.23E-9	0.01734	17.42	40001	30000
	predinf[8]	84.41	42.56	0.2801	22.77	77.29	185.5	40001	30000
	predinf[9]	168.8	60.85	0.4096	72.12	161.1	308.7	40001	30000
	predinf[10]	274.2	79.12	0.5226	142.2	266.6	449.8	40001	30000
	predinf[11]	275.7	79.97	0.5105	143.0	267.4	456.0	40001	30000
	predinf[12]	2858.0	327.1	2.168	2257.0	2845.0	3543.0	40001	30000
	predinf[13]	4151.0	432.5	2.817	3341.0	4136.0	5050.0	40001	30000
	predinf[14]	1291.0	193.0	1.231	948.6	1279.0	1698.0	40001	30000
	predinf[15]	671.8	129.3	0.8218	443.9	663.4	949.0	40001	30000
	predinf[16]	317.8	86.02	0.5112	173.1	309.7	508.5	40001	30000
	predinf[17]	294.6	81.76	0.5244	158.7	286.7	477.2	40001	30000
	predinf[18]	126.4	52.55	0.3482	45.94	119.2	248.4	40001	30000
	predinf[19]	63.01	36.53	0.2477	13.1	56.0	152.0	40001	30000
	predinf[20]	62.86	36.56	0.2409	13.3	56.2	152.4	40001	30000
	predinf[21]	21.11	21.02	0.1405	0.5821	14.76	76.76	40001	30000
	predinf[22]	126.7	52.43	0.339	46.25	119.3	249.1	40001	30000
	predinf[23]	507.2	110.2	0.7269	317.2	499.4	744.8	40001	30000
	predinf[24]	5800.0	567.7	3.503	4733.0	5785.0	6967.0	40001	30000
	predinf[25]	8067.0	733.5	4.23	6678.0	8047.0	9563.0	40001	30000
	predinf[26]	1591.0	218.7	1.383	1194.0	1580.0	2053.0	40001	30000
	predinf[27]	778.3	140.8	0.9341	529.2	769.4	1078.0	40001	30000
	predinf[28]	254.0	75.96	0.5056	128.8	246.3	424.6	40001	30000
	predinf[29]	169.6	61.4	0.4153	71.96	162.1	309.3	40001	30000
	predinf[30]	42.24	30.03	0.1959	4.865	35.43	117.8	40001	30000
	predinf[31]	1.744	5.856	0.0361	4.245E-9	0.01849	17.0	40001	30000
	predinf[32]	41.85	29.84	0.18	4.948	35.11	118.3	40001	30000
	predinf[33]	41.8	29.78	0.2031	5.117	34.87	116.8	40001	30000
	predinf[34]	231.4	71.75	0.4755	113.8	223.7	391.6	40001	30000
	predinf[35]	297.2	82.3	0.5259	158.6	289.6	479.9	40001	30000
	predinf[36]	1404.0	203.0	1.244	1037.0	1393.0	1830.0	40001	30000
	predinf[37]	11670.0	1002.0	6.029	9746.0	11650.0	13680.0	40001	30000
	predinf[38]	16320.0	1307.0	7.245	13800.0	16300.0	18960.0	40001	30000
	predinf[39]	4134.0	425.5	2.683	3344.0	4118.0	5012.0	40001	30000
	predinf[40]	270.1	78.16	0.5519	140.5	262.2	443.4	40001	30000
	predinf[41]	104.5	47.43	0.3303	33.17	97.26	218.3	40001	30000
	predinf[42]	147.6	57.18	0.3811	59.04	139.7	281.4	40001	30000
	predinf[43]	42.06	30.06	0.1927	4.945	35.15	117.7	40001	30000
	predinf[44]	21.25	21.39	0.1424	0.5972	14.67	79.73	40001	30000
	predinf[45]	21.19	20.98	0.1274	0.626	14.79	77.77	40001	30000
	predinf[46]	253.4	76.14	0.5224	126.9	245.7	424.6	40001	30000
	predinf[47]	126.9	52.58	0.3609	45.62	119.8	247.8	40001	30000
	predinf[48]	355.5	91.03	0.5931	201.8	346.8	558.0	40001	30000
	predinf[49]	2724.0	319.7	1.959	2135.0	2709.0	3397.0	40001	30000
	predinf[50]	9283.0	827.1	4.67	7721.0	9265.0	10960.0	40001	30000
	predinf[51]	9819.0	873.2	4.966	8164.0	9803.0	11580.0	40001	30000
	predinf[52]	1780.0	235.2	1.372	1350.0	1767.0	2273.0	40001	30000
	predinf[53]	294.6	81.55	0.5533	158.0	287.2	475.3	40001	30000
	predinf[54]	83.66	42.28	0.2824	22.66	76.67	183.9	40001	30000
	predinf[55]	63.22	36.81	0.2397	13.1	56.3	153.9	40001	30000
	predinf[56]	126.0	52.56	0.3226	45.34	118.5	249.3	40001	30000
	predinf[57]	126.4	52.54	0.3787	45.5	119.3	248.1	40001	30000
	predinf[58]	232.7	71.73	0.4507	114.8	225.0	393.2	40001	30000
	predinf[59]	693.5	131.7	0.8709	462.4	685.4	976.7	40001	30000
	predinf[60]	6741.0	629.9	3.695	5554.0	6724.0	8017.0	40001	30000
	predinf[61]	25550.0	1959.0	11.42	21750.0	25530.0	29450.0	40001	30000
	predinf[62]	4625.0	467.6	2.767	3743.0	4607.0	5576.0	40001	30000
	predinf[63]	806.7	142.3	0.9709	555.6	798.3	1111.0	40001	30000
	predinf[64]	104.4	47.63	0.3126	33.44	97.08	218.1	40001	30000
	predinf[65]	63.31	36.58	0.2513	12.9	56.6	152.0	40001	30000
	predinf[66]	62.92	36.48	0.2529	12.87	56.16	151.6	40001	30000
	predinf[67]	105.1	47.72	0.3091	34.01	97.66	218.2	40001	30000
	predinf[68]	42.1	29.86	0.2081	5.283	35.35	117.7	40001	30000
	predinf[69]	84.9	43.03	0.2696	23.25	77.59	188.7	40001	30000
	predinf[70]	84.91	42.93	0.2739	22.97	77.5	188.0	40001	30000
	predinf[71]	191.3	65.93	0.4773	85.52	183.7	340.5	40001	30000
	predinf[72]	855.2	149.1	0.919	589.7	845.7	1171.0	40001	30000
	predinf[73]	1340.0	199.1	1.295	987.1	1329.0	1764.0	40001	30000
	predinf[74]	1076.0	171.6	1.165	770.6	1066.0	1438.0	40001	30000
	predinf[75]	383.6	95.08	0.6179	221.9	375.5	594.3	40001	30000
	predinf[76]	171.2	61.8	0.3943	73.31	163.3	311.6	40001	30000
	predinf[77]	1.796	6.017	0.03592	2.148E-9	0.01588	17.95	40001	30000
	predinf[78]	21.75	21.48	0.1401	0.6242	15.2	78.61	40001	30000
	predinf[79]	63.17	36.64	0.2605	13.1	56.14	153.1	40001	30000
	predinf[80]	1.74	5.741	0.03674	3.285E-9	0.01726	17.33	40001	30000
	predinf[81]	63.62	36.93	0.2366	12.71	56.58	154.0	40001	30000
	predinf[82]	127.7	53.0	0.3453	46.58	120.1	250.9	40001	30000
	predinf[83]	188.9	64.8	0.4348	85.35	181.0	336.6	40001	30000
	predinf[84]	249.9	74.21	0.4743	126.1	242.6	416.1	40001	30000
	predinf[85]	1396.0	203.4	1.253	1030.0	1385.0	1826.0	40001	30000
	predinf[86]	4820.0	486.7	2.988	3915.0	4808.0	5822.0	40001	30000
	predinf[87]	5334.0	526.4	3.167	4354.0	5315.0	6409.0	40001	30000
	predinf[88]	970.3	161.2	1.013	684.0	960.4	1314.0	40001	30000
	predinf[89]	275.0	79.11	0.5273	143.1	267.4	451.3	40001	30000
	predinf[90]	126.6	52.81	0.353	46.06	119.1	248.9	40001	30000
	predinf[91]	42.33	30.02	0.2019	5.139	35.38	118.6	40001	30000
	predinf[92]	42.18	30.07	0.1879	5.139	35.15	118.7	40001	30000
	predinf[93]	1.726	5.845	0.03832	3.396E-9	0.01684	16.5	40001	30000
	predinf[94]	63.17	36.96	0.2462	12.83	55.85	152.4	40001	30000
	predinf[95]	106.0	48.14	0.3266	34.18	98.39	219.2	40001	30000
	predinf[96]	444.3	102.8	0.6914	267.3	435.8	672.7	40001	30000
	predinf[97]	1076.0	172.5	1.089	768.2	1064.0	1445.0	40001	30000
	predinf[98]	929.8	156.9	0.9826	650.6	920.1	1265.0	40001	30000
	predinf[99]	799.4	142.9	0.9714	549.3	789.4	1106.0	40001	30000
	predinf[100]	801.4	142.8	0.91	547.9	792.7	1105.0	40001	30000
	predinf[101]	148.3	57.18	0.3808	58.84	140.9	279.9	40001	30000
	predinf[102]	42.76	30.33	0.1851	5.162	36.01	121.0	40001	30000
	predinf[103]	42.21	30.03	0.1823	4.976	35.18	118.1	40001	30000
	predinf[104]	1.692	5.78	0.03481	3.506E-9	0.01739	16.51	40001	30000
	predinf[105]	84.7	42.85	0.2771	22.8	77.39	186.7	40001	30000
	predinf[106]	149.2	57.49	0.375	59.46	142.0	283.4	40001	30000
	predinf[107]	2257.0	277.3	1.734	1745.0	2246.0	2834.0	40001	30000
	predinf[108]	23940.0	1831.0	10.18	20380.0	23930.0	27590.0	40001	30000
	predinf[109]	16400.0	1322.0	7.391	13870.0	16390.0	19040.0	40001	30000
	predinf[110]	1320.0	196.2	1.317	965.0	1308.0	1740.0	40001	30000
	predinf[111]	333.8	87.81	0.5812	186.7	325.1	529.2	40001	30000
	predinf[112]	189.3	64.74	0.3767	85.51	182.4	336.7	40001	30000
	predinf[113]	62.73	36.74	0.244	13.08	55.57	152.6	40001	30000
	predinf[114]	20.95	20.96	0.1363	0.5716	14.45	77.28	40001	30000
	predinf[115]	42.08	30.33	0.2004	5.161	34.81	118.4	40001	30000
	predinf[116]	1.762	6.026	0.03781	2.908E-9	0.01673	17.72	40001	30000
	predinf[117]	41.97	29.79	0.1984	5.204	34.99	117.6	40001	30000
	predinf[118]	189.0	65.14	0.4216	85.52	181.0	338.4	40001	30000
	predinf[119]	313.8	85.36	0.5291	171.2	305.3	502.6	40001	30000
	predinf[120]	875.6	150.6	1.0	610.9	865.9	1199.0	40001	30000
	predinf[121]	6384.0	599.8	3.579	5257.0	6369.0	7613.0	40001	30000
	predinf[122]	13780.0	1148.0	6.374	11570.0	13760.0	16070.0	40001	30000
	predinf[123]	10290.0	907.0	5.528	8558.0	10280.0	12140.0	40001	30000
	predinf[124]	1565.0	219.3	1.383	1167.0	1554.0	2025.0	40001	30000
	predinf[125]	318.5	86.47	0.5669	174.5	309.5	511.3	40001	30000
	predinf[126]	105.6	47.77	0.304	34.27	98.26	218.4	40001	30000
	predinf[127]	126.3	52.63	0.3447	45.91	118.7	248.4	40001	30000
	predinf[128]	42.24	30.22	0.2128	5.025	35.26	118.3	40001	30000
	predinf[129]	42.71	30.35	0.2111	5.171	35.6	119.6	40001	30000
	predinf[130]	62.81	36.57	0.2394	12.68	55.68	153.1	40001	30000
	predinf[131]	254.0	75.5	0.4833	129.4	246.6	422.1	40001	30000
	predinf[132]	1061.0	169.9	1.12	758.0	1052.0	1423.0	40001	30000
	tau	1.277E-7	1.712E-8	9.412E-11	9.668E-8	1.267E-7	1.639E-7	40001	30000
dic.stats()

DIC
Dbar = post.mean of -2logL; Dhat = -2LogL at post.mean of stochastic nodes
	Dbar	Dhat	pD	DIC	
allcause	1945.170	1815.350	129.815	2074.980	
inf	713.410	590.533	122.878	836.288	
kappa	1.386	1.386	-0.000	1.386	
total	2659.960	2407.270	252.693	2912.660	
history(*)

History

save(C:/Program Files/R/R-2.6.1/log.odc)
save(C:/Program Files/R/R-2.6.1/log.txt)
