# Supplementary material for: Revised estimates of influenza-associated excess mortality, United States, 1995 through 2005
Source: Emerg Themes Epidemiol. 2008 Dec 30;5:26. doi: 10.1186/1742-7622-5-26 (PMC2628891; doi:10.1186/1742-7622-5-26)
Supplement: Additional file 1 — Bayesian analysis of influenza mortality, U.S., 1995–2005 using WinBUGS. [file 1742-7622-5-26-S1.zip › log AG2 Thompson 8-17-2008.txt]

display(log)
check(p:/if/Papers and Chapters/Influenza/data and calculations/supplemental/model Thompson 8-12-2008.txt)
model is syntactically correct
data(C:/Program Files/R/R-2.6.1/data.txt)
data loaded
compile(3)
model compiled
inits(1,C:/Program Files/R/R-2.6.1/inits1.txt)
chain initialized but other chain(s) contain uninitialized variables
inits(2,C:/Program Files/R/R-2.6.1/inits2.txt)
chain initialized but other chain(s) contain uninitialized variables
inits(3,C:/Program Files/R/R-2.6.1/inits3.txt)
model is initialized
gen.inits()
command #Bugs:gen.inits cannot be executed (is greyed out)
thin.updater(5)
update(40000)
set(alpha1)
set(beta0)
set(beta1)
set(beta2)
set(beta3)
set(beta4)
set(mu)
set(predinf)
set(e.sys)
set(deviance)
dic.set()
update(10000)
coda(*,C:/Program Files/R/R-2.6.1/coda)
stats(*)

Node statistics
	 node	 mean	 sd	 MC error	2.5%	median	97.5%	start	sample
	alpha1	0.00112	4.189E-5	2.381E-7	0.001039	0.00112	0.001203	40001	30000
	beta0	10.16	0.001361	2.417E-5	10.15	10.16	10.16	40001	30000
	beta1	0.004545	6.157E-4	1.368E-5	0.003336	0.004549	0.00574	40001	30000
	beta2	0.001594	5.854E-5	1.286E-6	0.00148	0.001593	0.001709	40001	30000
	beta3	0.01667	7.721E-4	4.723E-6	0.01515	0.01667	0.01817	40001	30000
	beta4	0.0324	7.886E-4	4.492E-6	0.03085	0.0324	0.03395	40001	30000
	deviance	5651.0	3.416	0.02878	5646.0	5650.0	5659.0	40001	30000
	e.sys[1]	1275.0	41.84	0.6603	1193.0	1275.0	1357.0	40001	30000
	e.sys[2]	-1403.0	41.21	0.6583	-1484.0	-1403.0	-1322.0	40001	30000
	e.sys[3]	1004.0	40.59	0.6454	924.5	1004.0	1083.0	40001	30000
	e.sys[4]	84.71	39.73	0.6285	7.478	84.67	162.1	40001	30000
	e.sys[5]	295.3	38.82	0.6158	219.9	295.3	371.1	40001	30000
	e.sys[6]	182.0	38.5	0.6104	106.6	181.7	257.2	40001	30000
	e.sys[7]	1038.0	38.59	0.6112	963.0	1038.0	1114.0	40001	30000
	e.sys[8]	724.2	38.75	0.6168	648.2	723.9	800.5	40001	30000
	e.sys[9]	-811.6	39.01	0.6252	-888.2	-811.7	-734.5	40001	30000
	e.sys[10]	114.9	39.69	0.6362	37.15	114.8	193.1	40001	30000
	e.sys[11]	-177.6	40.86	0.6467	-257.5	-177.5	-97.72	40001	30000
	e.sys[12]	1214.0	42.01	0.6693	1132.0	1214.0	1296.0	40001	30000
	e.sys[13]	1482.0	33.09	0.359	1418.0	1482.0	1547.0	40001	30000
	e.sys[14]	-1196.0	33.05	0.3506	-1261.0	-1196.0	-1132.0	40001	30000
	e.sys[15]	400.6	32.64	0.3429	336.6	400.7	464.2	40001	30000
	e.sys[16]	-78.72	31.18	0.3316	-139.1	-78.89	-18.15	40001	30000
	e.sys[17]	410.7	30.39	0.3239	351.4	410.3	469.9	40001	30000
	e.sys[18]	-230.3	30.16	0.3221	-289.2	-230.5	-171.1	40001	30000
	e.sys[19]	326.7	30.34	0.3254	267.4	326.4	386.2	40001	30000
	e.sys[20]	-548.4	30.45	0.3301	-608.1	-548.6	-489.1	40001	30000
	e.sys[21]	-1136.0	30.66	0.335	-1196.0	-1136.0	-1076.0	40001	30000
	e.sys[22]	-241.1	31.08	0.34	-302.2	-241.1	-180.7	40001	30000
	e.sys[23]	-668.3	32.3	0.3448	-730.8	-668.3	-605.3	40001	30000
	e.sys[24]	1092.0	32.63	0.3557	1029.0	1092.0	1156.0	40001	30000
	e.sys[25]	1262.0	28.42	0.1743	1207.0	1262.0	1317.0	40001	30000
	e.sys[26]	-2117.0	28.41	0.1747	-2173.0	-2117.0	-2061.0	40001	30000
	e.sys[27]	201.0	28.08	0.1693	146.1	201.2	255.7	40001	30000
	e.sys[28]	-365.6	27.51	0.1609	-419.0	-365.7	-311.5	40001	30000
	e.sys[29]	639.4	26.85	0.1542	587.3	639.2	691.9	40001	30000
	e.sys[30]	-481.3	26.79	0.155	-533.4	-481.5	-428.6	40001	30000
	e.sys[31]	74.64	27.08	0.1618	22.13	74.64	127.7	40001	30000
	e.sys[32]	-210.5	26.95	0.1659	-263.2	-210.5	-157.6	40001	30000
	e.sys[33]	-1262.0	27.02	0.1671	-1315.0	-1262.0	-1209.0	40001	30000
	e.sys[34]	-204.4	27.47	0.1674	-258.1	-204.5	-150.9	40001	30000
	e.sys[35]	-1036.0	28.36	0.1703	-1091.0	-1036.0	-980.0	40001	30000
	e.sys[36]	1107.0	29.76	0.179	1049.0	1107.0	1166.0	40001	30000
	e.sys[37]	1745.0	28.74	0.2303	1690.0	1745.0	1801.0	40001	30000
	e.sys[38]	-2324.0	36.73	0.2606	-2396.0	-2325.0	-2252.0	40001	30000
	e.sys[39]	-112.4	28.18	0.2241	-167.5	-112.3	-57.16	40001	30000
	e.sys[40]	-694.3	27.7	0.2192	-747.8	-694.6	-639.4	40001	30000
	e.sys[41]	-109.1	26.86	0.2106	-161.3	-109.3	-55.81	40001	30000
	e.sys[42]	-377.4	26.6	0.2079	-429.0	-377.5	-324.4	40001	30000
	e.sys[43]	146.7	26.8	0.2109	94.35	146.5	200.0	40001	30000
	e.sys[44]	-48.49	26.91	0.2145	-101.0	-48.69	4.705	40001	30000
	e.sys[45]	-1295.0	27.01	0.2165	-1348.0	-1295.0	-1243.0	40001	30000
	e.sys[46]	-72.37	27.45	0.2184	-126.0	-72.31	-18.86	40001	30000
	e.sys[47]	-1102.0	28.7	0.2249	-1158.0	-1102.0	-1046.0	40001	30000
	e.sys[48]	59.38	31.26	0.2393	-1.817	59.09	121.0	40001	30000
	e.sys[49]	1877.0	32.38	0.3438	1814.0	1877.0	1940.0	40001	30000
	e.sys[50]	-1844.0	31.25	0.3391	-1905.0	-1844.0	-1783.0	40001	30000
	e.sys[51]	1252.0	32.59	0.3372	1189.0	1252.0	1317.0	40001	30000
	e.sys[52]	-563.8	28.67	0.3198	-619.6	-563.9	-506.7	40001	30000
	e.sys[53]	443.5	28.17	0.312	388.5	443.3	499.8	40001	30000
	e.sys[54]	-680.6	27.84	0.3074	-734.7	-680.9	-624.7	40001	30000
	e.sys[55]	530.1	28.0	0.3083	475.8	529.7	586.0	40001	30000
	e.sys[56]	-417.6	28.29	0.3118	-472.7	-417.8	-361.6	40001	30000
	e.sys[57]	-1253.0	28.3	0.3149	-1308.0	-1253.0	-1197.0	40001	30000
	e.sys[58]	23.94	28.79	0.3196	-32.39	23.83	80.2	40001	30000
	e.sys[59]	-1372.0	29.49	0.3259	-1429.0	-1372.0	-1314.0	40001	30000
	e.sys[60]	1477.0	31.34	0.3369	1416.0	1476.0	1538.0	40001	30000
	e.sys[61]	280.6	106.8	0.7047	70.7	281.1	489.6	40001	30000
	e.sys[62]	-1545.0	30.64	0.3934	-1604.0	-1545.0	-1485.0	40001	30000
	e.sys[63]	-472.3	32.03	0.3915	-534.4	-472.5	-409.1	40001	30000
	e.sys[64]	-1210.0	29.98	0.3776	-1269.0	-1211.0	-1151.0	40001	30000
	e.sys[65]	408.2	29.2	0.3678	351.2	407.9	466.6	40001	30000
	e.sys[66]	-478.6	28.79	0.3624	-534.0	-479.1	-421.0	40001	30000
	e.sys[67]	621.2	28.91	0.3626	565.5	620.7	678.6	40001	30000
	e.sys[68]	302.8	29.05	0.3656	246.2	302.4	360.3	40001	30000
	e.sys[69]	-677.7	29.28	0.3699	-735.0	-677.8	-620.5	40001	30000
	e.sys[70]	72.6	30.01	0.3761	14.23	72.48	131.8	40001	30000
	e.sys[71]	-434.1	31.61	0.3854	-495.5	-434.3	-371.5	40001	30000
	e.sys[72]	1776.0	32.26	0.3932	1713.0	1776.0	1839.0	40001	30000
	e.sys[73]	1438.0	31.98	0.3918	1376.0	1437.0	1500.0	40001	30000
	e.sys[74]	-1888.0	31.42	0.3902	-1949.0	-1888.0	-1826.0	40001	30000
	e.sys[75]	708.9	31.06	0.384	648.3	708.7	770.3	40001	30000
	e.sys[76]	175.6	30.92	0.3756	115.4	175.6	236.7	40001	30000
	e.sys[77]	560.1	29.34	0.3641	502.8	559.8	618.7	40001	30000
	e.sys[78]	-298.2	28.86	0.359	-353.6	-298.6	-240.5	40001	30000
	e.sys[79]	566.9	28.96	0.3595	510.7	566.4	624.3	40001	30000
	e.sys[80]	471.1	29.1	0.3626	414.1	470.9	528.6	40001	30000
	e.sys[81]	20.3	29.38	0.3666	-37.43	20.26	77.95	40001	30000
	e.sys[82]	603.1	30.35	0.3727	543.6	603.1	662.8	40001	30000
	e.sys[83]	-731.2	31.26	0.38	-791.6	-731.3	-669.2	40001	30000
	e.sys[84]	747.8	33.46	0.391	682.7	747.7	813.8	40001	30000
	e.sys[85]	1510.0	34.02	0.3292	1444.0	1510.0	1577.0	40001	30000
	e.sys[86]	-1725.0	30.42	0.3191	-1784.0	-1725.0	-1665.0	40001	30000
	e.sys[87]	1072.0	30.25	0.3143	1013.0	1072.0	1131.0	40001	30000
	e.sys[88]	-373.9	29.68	0.3062	-431.6	-373.9	-315.4	40001	30000
	e.sys[89]	856.9	28.98	0.299	800.2	856.8	914.8	40001	30000
	e.sys[90]	-133.5	28.42	0.2957	-188.6	-133.9	-76.78	40001	30000
	e.sys[91]	1327.0	28.5	0.2978	1272.0	1327.0	1383.0	40001	30000
	e.sys[92]	393.6	28.64	0.3011	337.8	393.3	449.9	40001	30000
	e.sys[93]	-494.0	28.95	0.3037	-550.7	-493.9	-437.3	40001	30000
	e.sys[94]	479.5	29.82	0.3072	421.3	479.5	537.9	40001	30000
	e.sys[95]	24.87	31.32	0.3135	-36.4	24.68	86.53	40001	30000
	e.sys[96]	1540.0	33.91	0.325	1473.0	1540.0	1606.0	40001	30000
	e.sys[97]	1350.0	35.06	0.2235	1282.0	1350.0	1419.0	40001	30000
	e.sys[98]	-1801.0	33.58	0.2186	-1867.0	-1801.0	-1736.0	40001	30000
	e.sys[99]	902.8	31.66	0.2082	840.6	902.8	964.7	40001	30000
	e.sys[100]	20.57	30.66	0.2006	-39.5	20.64	80.98	40001	30000
	e.sys[101]	892.7	29.69	0.1956	834.2	892.6	951.3	40001	30000
	e.sys[102]	91.5	29.04	0.1966	35.0	91.33	149.0	40001	30000
	e.sys[103]	1078.0	29.08	0.2029	1021.0	1077.0	1134.0	40001	30000
	e.sys[104]	785.2	29.23	0.2074	728.4	784.9	842.4	40001	30000
	e.sys[105]	-292.7	29.59	0.2074	-350.9	-292.6	-234.8	40001	30000
	e.sys[106]	600.7	30.55	0.2061	540.9	600.8	660.4	40001	30000
	e.sys[107]	-688.6	31.24	0.2052	-749.9	-688.6	-627.6	40001	30000
	e.sys[108]	316.0	118.4	0.6934	82.27	316.4	547.7	40001	30000
	e.sys[109]	113.0	56.0	0.3696	2.262	112.9	223.3	40001	30000
	e.sys[110]	-1962.0	38.03	0.2532	-2037.0	-1962.0	-1888.0	40001	30000
	e.sys[111]	104.6	37.55	0.2485	30.5	104.5	178.2	40001	30000
	e.sys[112]	-891.9	36.24	0.2405	-962.5	-891.9	-821.2	40001	30000
	e.sys[113]	400.4	34.19	0.2341	333.7	400.4	467.7	40001	30000
	e.sys[114]	-541.6	33.54	0.2374	-607.3	-541.7	-475.8	40001	30000
	e.sys[115]	809.1	33.5	0.2452	743.6	808.8	874.6	40001	30000
	e.sys[116]	205.5	33.68	0.2506	139.1	205.4	271.7	40001	30000
	e.sys[117]	-894.3	34.15	0.2511	-961.7	-894.3	-827.6	40001	30000
	e.sys[118]	2.648	35.23	0.2498	-66.59	2.703	71.15	40001	30000
	e.sys[119]	-1323.0	36.33	0.2494	-1395.0	-1323.0	-1252.0	40001	30000
	e.sys[120]	971.8	37.81	0.2522	897.7	971.8	1046.0	40001	30000
	e.sys[121]	495.6	49.01	0.5607	398.7	495.4	591.7	40001	30000
	e.sys[122]	-2532.0	51.7	0.5861	-2633.0	-2532.0	-2431.0	40001	30000
	e.sys[123]	350.3	55.15	0.5939	242.3	350.4	459.0	40001	30000
	e.sys[124]	-664.7	46.27	0.5358	-755.5	-664.5	-574.1	40001	30000
	e.sys[125]	661.3	45.14	0.5256	572.5	661.2	749.8	40001	30000
	e.sys[126]	-556.3	44.66	0.5262	-644.0	-556.5	-468.7	40001	30000
	e.sys[127]	674.3	44.36	0.5276	587.5	674.2	761.3	40001	30000
	e.sys[128]	313.4	44.58	0.5334	225.7	313.5	401.0	40001	30000
	e.sys[129]	-1053.0	45.12	0.5377	-1141.0	-1053.0	-965.0	40001	30000
	e.sys[130]	-216.2	46.28	0.5451	-307.9	-215.9	-126.2	40001	30000
	e.sys[131]	-844.5	48.84	0.5505	-941.3	-844.1	-749.0	40001	30000
	e.sys[132]	1571.0	48.3	0.5597	1476.0	1572.0	1666.0	40001	30000
	mu[1]	26850.0	41.84	0.6603	26770.0	26850.0	26940.0	40001	30000
	mu[2]	26820.0	41.21	0.6583	26740.0	26820.0	26900.0	40001	30000
	mu[3]	26360.0	40.59	0.6454	26280.0	26360.0	26440.0	40001	30000
	mu[4]	25730.0	39.73	0.6285	25660.0	25730.0	25810.0	40001	30000
	mu[5]	25220.0	38.82	0.6158	25140.0	25220.0	25290.0	40001	30000
	mu[6]	24900.0	38.5	0.6104	24830.0	24900.0	24980.0	40001	30000
	mu[7]	24800.0	38.59	0.6112	24730.0	24800.0	24880.0	40001	30000
	mu[8]	24940.0	38.75	0.6168	24870.0	24950.0	25020.0	40001	30000
	mu[9]	25300.0	39.01	0.6252	25220.0	25300.0	25370.0	40001	30000
	mu[10]	25800.0	39.69	0.6362	25720.0	25800.0	25870.0	40001	30000
	mu[11]	26260.0	40.86	0.6467	26180.0	26260.0	26340.0	40001	30000
	mu[12]	27080.0	42.01	0.6693	2.7E+4	27080.0	27160.0	40001	30000
	mu[13]	27420.0	33.09	0.359	27350.0	27420.0	27480.0	40001	30000
	mu[14]	26830.0	33.05	0.3506	26770.0	26830.0	26900.0	40001	30000
	mu[15]	26370.0	32.64	0.3429	26310.0	26370.0	26440.0	40001	30000
	mu[16]	25890.0	31.18	0.3316	25830.0	25890.0	25950.0	40001	30000
	mu[17]	25400.0	30.39	0.3239	25340.0	25400.0	25460.0	40001	30000
	mu[18]	25050.0	30.16	0.3221	2.5E+4	25050.0	25110.0	40001	30000
	mu[19]	24950.0	30.34	0.3254	24890.0	24950.0	25010.0	40001	30000
	mu[20]	25100.0	30.45	0.3301	25040.0	25100.0	25160.0	40001	30000
	mu[21]	25480.0	30.66	0.335	25420.0	25480.0	25540.0	40001	30000
	mu[22]	26010.0	31.08	0.34	25950.0	26010.0	26070.0	40001	30000
	mu[23]	26420.0	32.3	0.3448	26360.0	26420.0	26490.0	40001	30000
	mu[24]	27210.0	32.63	0.3557	27150.0	27210.0	27280.0	40001	30000
	mu[25]	27550.0	28.42	0.1743	27490.0	27550.0	27600.0	40001	30000
	mu[26]	27240.0	28.41	0.1747	27180.0	27240.0	27290.0	40001	30000
	mu[27]	26770.0	28.08	0.1693	26720.0	26770.0	26820.0	40001	30000
	mu[28]	26160.0	27.51	0.1609	26110.0	26160.0	26220.0	40001	30000
	mu[29]	25610.0	26.85	0.1542	25560.0	25610.0	25660.0	40001	30000
	mu[30]	25320.0	26.79	0.155	25260.0	25320.0	25370.0	40001	30000
	mu[31]	25220.0	27.08	0.1618	25160.0	25220.0	25270.0	40001	30000
	mu[32]	25330.0	26.95	0.1659	25280.0	25330.0	25390.0	40001	30000
	mu[33]	25690.0	27.02	0.1671	25640.0	25690.0	25740.0	40001	30000
	mu[34]	26230.0	27.47	0.1674	26170.0	26230.0	26280.0	40001	30000
	mu[35]	26730.0	28.36	0.1703	26680.0	26730.0	26790.0	40001	30000
	mu[36]	27070.0	29.76	0.179	27010.0	27070.0	27130.0	40001	30000
	mu[37]	27990.0	28.74	0.2303	27930.0	27990.0	28050.0	40001	30000
	mu[38]	28300.0	36.73	0.2606	28230.0	28300.0	28370.0	40001	30000
	mu[39]	27320.0	28.18	0.2241	27270.0	27320.0	27380.0	40001	30000
	mu[40]	26460.0	27.7	0.2192	26410.0	26460.0	26520.0	40001	30000
	mu[41]	25930.0	26.86	0.2106	25880.0	25930.0	25990.0	40001	30000
	mu[42]	25610.0	26.6	0.2079	25550.0	25610.0	25660.0	40001	30000
	mu[43]	25510.0	26.8	0.2109	25450.0	25510.0	25560.0	40001	30000
	mu[44]	25650.0	26.91	0.2145	25600.0	25650.0	25710.0	40001	30000
	mu[45]	26010.0	27.01	0.2165	25960.0	26010.0	26070.0	40001	30000
	mu[46]	26590.0	27.45	0.2184	26530.0	26590.0	26640.0	40001	30000
	mu[47]	27040.0	28.7	0.2249	26980.0	27040.0	27090.0	40001	30000
	mu[48]	27320.0	31.26	0.2393	27260.0	27320.0	27380.0	40001	30000
	mu[49]	27960.0	32.38	0.3438	27900.0	27960.0	28020.0	40001	30000
	mu[50]	28400.0	31.25	0.3391	28330.0	28400.0	28460.0	40001	30000
	mu[51]	28030.0	32.59	0.3372	27970.0	28030.0	28100.0	40001	30000
	mu[52]	2.7E+4	28.67	0.3198	26950.0	2.7E+4	27060.0	40001	30000
	mu[53]	26340.0	28.17	0.312	26290.0	26340.0	26400.0	40001	30000
	mu[54]	26010.0	27.84	0.3074	25960.0	26010.0	26070.0	40001	30000
	mu[55]	25910.0	28.0	0.3083	25850.0	25910.0	25960.0	40001	30000
	mu[56]	26090.0	28.29	0.3118	26030.0	26090.0	26140.0	40001	30000
	mu[57]	26420.0	28.3	0.3149	26370.0	26420.0	26480.0	40001	30000
	mu[58]	27010.0	28.79	0.3196	26950.0	27010.0	27060.0	40001	30000
	mu[59]	27560.0	29.49	0.3259	27500.0	27560.0	27620.0	40001	30000
	mu[60]	28410.0	31.34	0.3369	28350.0	28410.0	28480.0	40001	30000
	mu[61]	31480.0	106.8	0.7047	31270.0	31480.0	31690.0	40001	30000
	mu[62]	28680.0	30.64	0.3934	28620.0	28680.0	28740.0	40001	30000
	mu[63]	27900.0	32.03	0.3915	27840.0	27900.0	27970.0	40001	30000
	mu[64]	27430.0	29.98	0.3776	27370.0	27430.0	27480.0	40001	30000
	mu[65]	26850.0	29.2	0.3678	26790.0	26850.0	26900.0	40001	30000
	mu[66]	26510.0	28.79	0.3624	26450.0	26510.0	26560.0	40001	30000
	mu[67]	26400.0	28.91	0.3626	26350.0	26400.0	26460.0	40001	30000
	mu[68]	26560.0	29.05	0.3656	26500.0	26560.0	26610.0	40001	30000
	mu[69]	26930.0	29.28	0.3699	26870.0	26930.0	26990.0	40001	30000
	mu[70]	27460.0	30.01	0.3761	27400.0	27460.0	27520.0	40001	30000
	mu[71]	27960.0	31.61	0.3854	27900.0	27960.0	28020.0	40001	30000
	mu[72]	28410.0	32.26	0.3932	28350.0	28410.0	28470.0	40001	30000
	mu[73]	29290.0	31.98	0.3918	29230.0	29290.0	29350.0	40001	30000
	mu[74]	29160.0	31.42	0.3902	29090.0	29160.0	29220.0	40001	30000
	mu[75]	28660.0	31.06	0.384	28590.0	28660.0	28720.0	40001	30000
	mu[76]	27940.0	30.92	0.3756	27880.0	27940.0	2.8E+4	40001	30000
	mu[77]	27450.0	29.34	0.3641	27390.0	27450.0	27500.0	40001	30000
	mu[78]	27100.0	28.86	0.359	27040.0	27100.0	27160.0	40001	30000
	mu[79]	26990.0	28.96	0.3595	26930.0	26990.0	27050.0	40001	30000
	mu[80]	27150.0	29.1	0.3626	27090.0	27150.0	27200.0	40001	30000
	mu[81]	27530.0	29.38	0.3666	27470.0	27530.0	27590.0	40001	30000
	mu[82]	28040.0	30.35	0.3727	27980.0	28040.0	28100.0	40001	30000
	mu[83]	28650.0	31.26	0.38	28580.0	28650.0	28710.0	40001	30000
	mu[84]	28980.0	33.46	0.391	28910.0	28980.0	29040.0	40001	30000
	mu[85]	29870.0	34.02	0.3292	29810.0	29870.0	29940.0	40001	30000
	mu[86]	30040.0	30.42	0.3191	29980.0	30040.0	30100.0	40001	30000
	mu[87]	29690.0	30.25	0.3143	29630.0	29690.0	29740.0	40001	30000
	mu[88]	28790.0	29.68	0.3062	28730.0	28790.0	28840.0	40001	30000
	mu[89]	28150.0	28.98	0.299	28090.0	28150.0	28200.0	40001	30000
	mu[90]	27790.0	28.42	0.2957	27740.0	27790.0	27850.0	40001	30000
	mu[91]	27680.0	28.5	0.2978	27630.0	27680.0	27740.0	40001	30000
	mu[92]	27840.0	28.64	0.3011	27790.0	27840.0	27900.0	40001	30000
	mu[93]	28230.0	28.95	0.3037	28180.0	28230.0	28290.0	40001	30000
	mu[94]	28790.0	29.82	0.3072	28730.0	28790.0	28850.0	40001	30000
	mu[95]	29350.0	31.32	0.3135	29280.0	29350.0	29410.0	40001	30000
	mu[96]	29690.0	33.91	0.325	29620.0	29690.0	29750.0	40001	30000
	mu[97]	30740.0	35.06	0.2235	30670.0	30740.0	30800.0	40001	30000
	mu[98]	30630.0	33.58	0.2186	30560.0	30630.0	30690.0	40001	30000
	mu[99]	30240.0	31.66	0.2082	30170.0	30240.0	30300.0	40001	30000
	mu[100]	29580.0	30.66	0.2006	29520.0	29580.0	29640.0	40001	30000
	mu[101]	28960.0	29.69	0.1956	28900.0	28960.0	29020.0	40001	30000
	mu[102]	28600.0	29.04	0.1966	28540.0	28600.0	28650.0	40001	30000
	mu[103]	28480.0	29.08	0.2029	28420.0	28480.0	28540.0	40001	30000
	mu[104]	28650.0	29.23	0.2074	28590.0	28650.0	28700.0	40001	30000
	mu[105]	29050.0	29.59	0.2074	28990.0	29050.0	29110.0	40001	30000
	mu[106]	29620.0	30.55	0.2061	29560.0	29620.0	29680.0	40001	30000
	mu[107]	30290.0	31.24	0.2052	30230.0	30290.0	30360.0	40001	30000
	mu[108]	33900.0	118.4	0.6934	33670.0	33900.0	34130.0	40001	30000
	mu[109]	33290.0	56.0	0.3696	33180.0	33290.0	33400.0	40001	30000
	mu[110]	31650.0	38.03	0.2532	31570.0	31650.0	31720.0	40001	30000
	mu[111]	31100.0	37.55	0.2485	31030.0	31100.0	31180.0	40001	30000
	mu[112]	30430.0	36.24	0.2405	30360.0	30430.0	30500.0	40001	30000
	mu[113]	29920.0	34.19	0.2341	29860.0	29920.0	29990.0	40001	30000
	mu[114]	29510.0	33.54	0.2374	29450.0	29510.0	29580.0	40001	30000
	mu[115]	29400.0	33.5	0.2452	29330.0	29400.0	29460.0	40001	30000
	mu[116]	29570.0	33.68	0.2506	29500.0	29570.0	29630.0	40001	30000
	mu[117]	29980.0	34.15	0.2511	29920.0	29980.0	30050.0	40001	30000
	mu[118]	30570.0	35.23	0.2498	30510.0	30570.0	30640.0	40001	30000
	mu[119]	31230.0	36.33	0.2494	31160.0	31230.0	31300.0	40001	30000
	mu[120]	31670.0	37.81	0.2522	31590.0	31670.0	31740.0	40001	30000
	mu[121]	33070.0	49.01	0.5607	32970.0	33070.0	33170.0	40001	30000
	mu[122]	33590.0	51.7	0.5861	33490.0	33590.0	33690.0	40001	30000
	mu[123]	33270.0	55.15	0.5939	33160.0	33270.0	33380.0	40001	30000
	mu[124]	31720.0	46.27	0.5358	31630.0	31720.0	31810.0	40001	30000
	mu[125]	31020.0	45.14	0.5256	30930.0	31020.0	31110.0	40001	30000
	mu[126]	30660.0	44.66	0.5262	30580.0	30660.0	30750.0	40001	30000
	mu[127]	30470.0	44.36	0.5276	30390.0	30470.0	30560.0	40001	30000
	mu[128]	30650.0	44.58	0.5334	30560.0	30650.0	30740.0	40001	30000
	mu[129]	31040.0	45.12	0.5377	30960.0	31040.0	31130.0	40001	30000
	mu[130]	31690.0	46.28	0.5451	31600.0	31690.0	31780.0	40001	30000
	mu[131]	32200.0	48.84	0.5505	32100.0	32200.0	32290.0	40001	30000
	mu[132]	32940.0	48.3	0.5597	32840.0	32940.0	33030.0	40001	30000
	predinf[1]	179.8	6.658	0.03824	166.9	179.8	192.9	40001	30000
	predinf[2]	298.7	11.09	0.06365	277.1	298.7	320.5	40001	30000
	predinf[3]	205.8	7.654	0.04391	190.9	205.8	220.9	40001	30000
	predinf[4]	57.58	2.145	0.0123	53.41	57.57	61.81	40001	30000
	predinf[5]	0.0	0.0	3.333E-13	0.0	0.0	0.0	40001	30000
	predinf[6]	0.0	0.0	3.333E-13	0.0	0.0	0.0	40001	30000
	predinf[7]	0.0	0.0	3.333E-13	0.0	0.0	0.0	40001	30000
	predinf[8]	0.0	0.0	3.333E-13	0.0	0.0	0.0	40001	30000
	predinf[9]	0.0	0.0	3.333E-13	0.0	0.0	0.0	40001	30000
	predinf[10]	28.87	1.078	0.006197	26.78	28.87	30.99	40001	30000
	predinf[11]	29.4	1.092	0.006276	27.27	29.4	31.54	40001	30000
	predinf[12]	510.7	19.06	0.1095	473.6	510.7	548.1	40001	30000
	predinf[13]	577.2	21.51	0.1226	535.3	577.2	619.5	40001	30000
	predinf[14]	149.8	5.543	0.03159	139.1	149.8	160.8	40001	30000
	predinf[15]	59.01	2.186	0.01245	54.76	59.01	63.31	40001	30000
	predinf[16]	57.93	2.157	0.01228	53.75	57.93	62.18	40001	30000
	predinf[17]	28.43	1.063	0.006056	26.37	28.43	30.53	40001	30000
	predinf[18]	0.0	0.0	3.333E-13	0.0	0.0	0.0	40001	30000
	predinf[19]	0.0	0.0	3.333E-13	0.0	0.0	0.0	40001	30000
	predinf[20]	0.0	0.0	3.333E-13	0.0	0.0	0.0	40001	30000
	predinf[21]	28.52	1.069	0.0061	26.44	28.52	30.63	40001	30000
	predinf[22]	87.25	3.259	0.0186	80.92	87.25	93.67	40001	30000
	predinf[23]	29.58	1.098	0.006264	27.44	29.58	31.74	40001	30000
	predinf[24]	483.3	18.02	0.1028	448.3	483.3	518.7	40001	30000
	predinf[25]	458.9	17.05	0.09689	425.8	458.9	492.5	40001	30000
	predinf[26]	303.3	11.24	0.06387	281.5	303.3	325.5	40001	30000
	predinf[27]	209.0	7.761	0.04406	194.0	209.0	224.4	40001	30000
	predinf[28]	87.76	3.267	0.01854	81.43	87.75	94.2	40001	30000
	predinf[29]	0.0	0.0	3.333E-13	0.0	0.0	0.0	40001	30000
	predinf[30]	28.34	1.064	0.006039	26.28	28.34	30.44	40001	30000
	predinf[31]	28.23	1.062	0.00603	26.17	28.23	30.32	40001	30000
	predinf[32]	0.0	0.0	3.333E-13	0.0	0.0	0.0	40001	30000
	predinf[33]	0.0	0.0	3.333E-13	0.0	0.0	0.0	40001	30000
	predinf[34]	58.68	2.189	0.01245	54.43	58.68	63.0	40001	30000
	predinf[35]	89.66	3.33	0.01894	83.2	89.66	96.22	40001	30000
	predinf[36]	90.81	3.358	0.01909	84.28	90.81	97.41	40001	30000
	predinf[37]	558.6	20.78	0.1179	518.2	558.6	599.5	40001	30000
	predinf[38]	1027.0	38.54	0.2187	952.1	1027.0	1103.0	40001	30000
	predinf[39]	425.0	15.83	0.0898	394.4	425.0	456.3	40001	30000
	predinf[40]	59.21	2.201	0.01248	54.95	59.2	63.55	40001	30000
	predinf[41]	0.0	0.0	3.333E-13	0.0	0.0	0.0	40001	30000
	predinf[42]	0.0	0.0	3.333E-13	0.0	0.0	0.0	40001	30000
	predinf[43]	0.0	0.0	3.333E-13	0.0	0.0	0.0	40001	30000
	predinf[44]	0.0	0.0	3.333E-13	0.0	0.0	0.0	40001	30000
	predinf[45]	0.0	0.0	3.333E-13	0.0	0.0	0.0	40001	30000
	predinf[46]	89.18	3.327	0.0189	82.72	89.18	95.74	40001	30000
	predinf[47]	60.49	2.244	0.01275	56.14	60.5	64.92	40001	30000
	predinf[48]	0.0	0.0	3.333E-13	0.0	0.0	0.0	40001	30000
	predinf[49]	93.78	3.457	0.01963	87.07	93.78	100.6	40001	30000
	predinf[50]	691.1	25.77	0.1462	641.1	691.1	741.8	40001	30000
	predinf[51]	712.9	26.68	0.1513	661.3	712.9	765.5	40001	30000
	predinf[52]	180.8	6.736	0.0382	167.8	180.8	194.2	40001	30000
	predinf[53]	0.0	0.0	3.333E-13	0.0	0.0	0.0	40001	30000
	predinf[54]	0.0	0.0	3.333E-13	0.0	0.0	0.0	40001	30000
	predinf[55]	0.0	0.0	3.333E-13	0.0	0.0	0.0	40001	30000
	predinf[56]	29.2	1.097	0.006226	27.07	29.2	31.37	40001	30000
	predinf[57]	0.0	0.0	3.333E-13	0.0	0.0	0.0	40001	30000
	predinf[58]	90.59	3.378	0.0192	84.03	90.59	97.25	40001	30000
	predinf[59]	153.9	5.715	0.03247	142.8	153.9	165.2	40001	30000
	predinf[60]	660.5	24.65	0.14	612.6	660.5	709.0	40001	30000
	predinf[61]	3082.0	119.4	0.6783	2851.0	3082.0	3318.0	40001	30000
	predinf[62]	446.2	16.55	0.09398	414.1	446.2	478.8	40001	30000
	predinf[63]	62.43	2.308	0.0131	57.96	62.43	66.98	40001	30000
	predinf[64]	91.99	3.419	0.0194	85.37	91.99	98.74	40001	30000
	predinf[65]	0.0	0.0	3.333E-13	0.0	0.0	0.0	40001	30000
	predinf[66]	0.0	0.0	3.333E-13	0.0	0.0	0.0	40001	30000
	predinf[67]	0.0	0.0	3.333E-13	0.0	0.0	0.0	40001	30000
	predinf[68]	0.0	0.0	3.333E-13	0.0	0.0	0.0	40001	30000
	predinf[69]	0.0	0.0	3.333E-13	0.0	0.0	0.0	40001	30000
	predinf[70]	30.74	1.145	0.006506	28.52	30.74	32.99	40001	30000
	predinf[71]	31.29	1.159	0.006589	29.04	31.3	33.58	40001	30000
	predinf[72]	127.0	4.692	0.02666	117.9	127.0	136.2	40001	30000
	predinf[73]	261.3	9.651	0.05484	242.5	261.3	280.2	40001	30000
	predinf[74]	292.4	10.81	0.06142	271.4	292.4	313.7	40001	30000
	predinf[75]	191.9	7.108	0.04035	178.1	191.9	205.9	40001	30000
	predinf[76]	0.0	0.0	3.333E-13	0.0	0.0	0.0	40001	30000
	predinf[77]	0.0	0.0	3.333E-13	0.0	0.0	0.0	40001	30000
	predinf[78]	0.0	0.0	3.333E-13	0.0	0.0	0.0	40001	30000
	predinf[79]	0.0	0.0	3.333E-13	0.0	0.0	0.0	40001	30000
	predinf[80]	0.0	0.0	3.333E-13	0.0	0.0	0.0	40001	30000
	predinf[81]	0.0	0.0	3.333E-13	0.0	0.0	0.0	40001	30000
	predinf[82]	0.0	0.0	3.333E-13	0.0	0.0	0.0	40001	30000
	predinf[83]	96.08	3.562	0.02025	89.17	96.09	103.1	40001	30000
	predinf[84]	64.84	2.392	0.0136	60.19	64.84	69.54	40001	30000
	predinf[85]	100.2	3.689	0.02098	93.04	100.2	107.5	40001	30000
	predinf[86]	434.1	16.09	0.09141	402.9	434.1	465.8	40001	30000
	predinf[87]	494.5	18.4	0.1045	458.8	494.5	530.8	40001	30000
	predinf[88]	128.7	4.782	0.02716	119.4	128.7	138.1	40001	30000
	predinf[89]	0.0	0.0	3.333E-13	0.0	0.0	0.0	40001	30000
	predinf[90]	0.0	0.0	3.333E-13	0.0	0.0	0.0	40001	30000
	predinf[91]	0.0	0.0	3.333E-13	0.0	0.0	0.0	40001	30000
	predinf[92]	0.0	0.0	3.333E-13	0.0	0.0	0.0	40001	30000
	predinf[93]	0.0	0.0	3.333E-13	0.0	0.0	0.0	40001	30000
	predinf[94]	32.23	1.199	0.006823	29.9	32.23	34.59	40001	30000
	predinf[95]	65.66	2.432	0.01384	60.93	65.66	70.45	40001	30000
	predinf[96]	33.23	1.225	0.006966	30.85	33.23	35.64	40001	30000
	predinf[97]	103.1	3.795	0.0216	95.73	103.1	110.6	40001	30000
	predinf[98]	171.0	6.307	0.03588	158.8	171.0	183.4	40001	30000
	predinf[99]	202.5	7.495	0.04262	187.9	202.5	217.3	40001	30000
	predinf[100]	99.23	3.685	0.02095	92.07	99.23	106.5	40001	30000
	predinf[101]	0.0	0.0	3.333E-13	0.0	0.0	0.0	40001	30000
	predinf[102]	0.0	0.0	3.333E-13	0.0	0.0	0.0	40001	30000
	predinf[103]	0.0	0.0	3.333E-13	0.0	0.0	0.0	40001	30000
	predinf[104]	0.0	0.0	3.333E-13	0.0	0.0	0.0	40001	30000
	predinf[105]	0.0	0.0	3.333E-13	0.0	0.0	0.0	40001	30000
	predinf[106]	33.16	1.233	0.007026	30.76	33.16	35.59	40001	30000
	predinf[107]	169.2	6.274	0.03574	157.0	169.2	181.5	40001	30000
	predinf[108]	3387.0	131.5	0.7489	3132.0	3387.0	3647.0	40001	30000
	predinf[109]	1672.0	63.04	0.3597	1549.0	1671.0	1795.0	40001	30000
	predinf[110]	211.9	7.819	0.0446	196.8	211.9	227.3	40001	30000
	predinf[111]	104.3	3.855	0.02198	96.84	104.3	111.9	40001	30000
	predinf[112]	0.0	0.0	3.333E-13	0.0	0.0	0.0	40001	30000
	predinf[113]	33.5	1.249	0.007118	31.07	33.49	35.96	40001	30000
	predinf[114]	0.0	0.0	3.333E-13	0.0	0.0	0.0	40001	30000
	predinf[115]	0.0	0.0	3.333E-13	0.0	0.0	0.0	40001	30000
	predinf[116]	0.0	0.0	3.333E-13	0.0	0.0	0.0	40001	30000
	predinf[117]	0.0	0.0	3.333E-13	0.0	0.0	0.0	40001	30000
	predinf[118]	34.22	1.273	0.00727	31.75	34.22	36.73	40001	30000
	predinf[119]	139.6	5.174	0.02955	129.6	139.6	149.8	40001	30000
	predinf[120]	176.8	6.529	0.03728	164.2	176.8	189.7	40001	30000
	predinf[121]	331.6	12.25	0.07028	307.9	331.6	355.7	40001	30000
	predinf[122]	1037.0	38.74	0.2221	961.6	1037.0	1113.0	40001	30000
	predinf[123]	1171.0	43.99	0.2521	1086.0	1171.0	1258.0	40001	30000
	predinf[124]	212.5	7.903	0.04528	197.1	212.4	228.0	40001	30000
	predinf[125]	69.4	2.589	0.01484	64.37	69.41	74.5	40001	30000
	predinf[126]	102.9	3.856	0.0221	95.36	102.9	110.5	40001	30000
	predinf[127]	34.11	1.28	0.007339	31.62	34.11	36.63	40001	30000
	predinf[128]	34.31	1.286	0.007381	31.81	34.31	36.84	40001	30000
	predinf[129]	0.0	0.0	3.333E-13	0.0	0.0	0.0	40001	30000
	predinf[130]	70.91	2.639	0.01515	65.78	70.91	76.11	40001	30000
	predinf[131]	0.0	0.0	3.333E-13	0.0	0.0	0.0	40001	30000
	predinf[132]	330.3	12.23	0.07018	306.6	330.3	354.3	40001	30000
dic.stats()

DIC
Dbar = post.mean of -2logL; Dhat = -2LogL at post.mean of stochastic nodes
	Dbar	Dhat	pD	DIC	
allcause	5650.670	5644.690	5.983	5656.660	
total	5650.670	5644.690	5.983	5656.660	
history(*)

History

save(C:/Program Files/R/R-2.6.1/log.odc)
save(C:/Program Files/R/R-2.6.1/log.txt)
