# Supplementary material for: Revised estimates of influenza-associated excess mortality, United States, 1995 through 2005
Source: Emerg Themes Epidemiol. 2008 Dec 30;5:26. doi: 10.1186/1742-7622-5-26 (PMC2628891; doi:10.1186/1742-7622-5-26)
Supplement: Additional file 1 — Bayesian analysis of influenza mortality, U.S., 1995–2005 using WinBUGS. [file 1742-7622-5-26-S1.zip › log AG2 8-15-2008.txt]

display(log)
check(p:/if/Papers and Chapters/Influenza/data and calculations/Final results, 6-6-2008/model 8-15.txt)
model is syntactically correct
data(C:/Program Files/R/R-2.6.1/data.txt)
data loaded
compile(3)
model compiled
inits(1,C:/Program Files/R/R-2.6.1/inits1.txt)
chain initialized but other chain(s) contain uninitialized variables
inits(2,C:/Program Files/R/R-2.6.1/inits2.txt)
chain initialized but other chain(s) contain uninitialized variables
inits(3,C:/Program Files/R/R-2.6.1/inits3.txt)
model is initialized
gen.inits()
command #Bugs:gen.inits cannot be executed (is greyed out)
thin.updater(5)
update(40000)
set(tau)
set(alpha1)
set(beta0)
set(beta1)
set(beta2)
set(beta3)
set(lambda_all)
set(predinf)
set(lambda_inf)
set(e.sys)
set(lambda_sys)
set(deviance)
dic.set()
update(10000)
coda(*,C:/Program Files/R/R-2.6.1/coda)
stats(*)

Node statistics
	 node	 mean	 sd	 MC error	2.5%	median	97.5%	start	sample
	alpha1	22.96	3.796	0.02698	15.66	22.89	30.67	40001	30000
	beta0[1]	27980.0	169.9	1.082	27640.0	27980.0	28310.0	40001	30000
	beta0[2]	24710.0	162.9	0.9771	24390.0	24710.0	25030.0	40001	30000
	beta0[3]	26610.0	160.5	0.9264	26290.0	26610.0	26930.0	40001	30000
	beta0[4]	25110.0	152.8	0.9077	24810.0	25110.0	25410.0	40001	30000
	beta0[5]	25500.0	154.1	0.9056	25200.0	25500.0	25810.0	40001	30000
	beta0[6]	24350.0	153.2	0.8985	24050.0	24350.0	24650.0	40001	30000
	beta0[7]	25210.0	153.9	0.9107	24900.0	25210.0	25510.0	40001	30000
	beta0[8]	24890.0	152.8	0.8448	24590.0	24890.0	25190.0	40001	30000
	beta0[9]	24260.0	152.9	0.9057	23960.0	24260.0	24560.0	40001	30000
	beta0[10]	25720.0	154.0	0.9021	25420.0	25720.0	26020.0	40001	30000
	beta0[11]	25370.0	153.7	0.8138	25070.0	25370.0	25670.0	40001	30000
	beta0[12]	27710.0	165.3	0.9618	27390.0	27710.0	28040.0	40001	30000
	beta1	286.1	29.89	0.1763	227.0	286.3	344.3	40001	30000
	beta2	2.909	0.2675	0.001617	2.389	2.908	3.431	40001	30000
	beta3	4.295	315.5	1.835	-612.5	2.626	624.3	40001	30000
	deviance	2099.0	21.37	0.1271	2059.0	2098.0	2142.0	40001	30000
	e.sys[1]	15.27	169.6	1.107	-318.0	15.67	346.9	40001	30000
	e.sys[2]	460.2	168.6	1.005	127.8	461.0	787.8	40001	30000
	e.sys[3]	581.3	165.3	0.9759	251.7	583.2	904.9	40001	30000
	e.sys[4]	655.9	155.9	0.9151	346.0	656.7	960.1	40001	30000
	e.sys[5]	7.943	154.1	0.9024	-295.4	8.817	312.2	40001	30000
	e.sys[6]	733.5	153.4	0.8993	431.5	734.3	1032.0	40001	30000
	e.sys[7]	630.5	154.0	0.9144	327.0	629.6	933.1	40001	30000
	e.sys[8]	780.0	152.9	0.8424	479.2	779.2	1079.0	40001	30000
	e.sys[9]	225.9	153.0	0.9049	-75.33	226.9	525.6	40001	30000
	e.sys[10]	166.4	155.3	0.9137	-138.6	166.4	470.3	40001	30000
	e.sys[11]	688.7	155.3	0.8306	380.7	689.0	996.7	40001	30000
	e.sys[12]	182.6	177.5	1.014	-172.8	185.4	524.5	40001	30000
	e.sys[13]	185.7	170.1	1.107	-152.6	186.9	515.2	40001	30000
	e.sys[14]	509.7	154.5	0.8956	205.6	510.4	813.0	40001	30000
	e.sys[15]	-171.3	150.1	0.8871	-467.4	-169.9	126.1	40001	30000
	e.sys[16]	360.9	144.3	0.8302	76.17	362.2	642.0	40001	30000
	e.sys[17]	-6.172	144.0	0.8486	-291.4	-5.427	277.7	40001	30000
	e.sys[18]	182.7	141.7	0.83	-96.16	183.4	459.5	40001	30000
	e.sys[19]	-220.3	142.3	0.8467	-498.5	-220.2	58.95	40001	30000
	e.sys[20]	-630.7	141.5	0.7923	-909.4	-630.6	-353.3	40001	30000
	e.sys[21]	-226.4	142.9	0.854	-508.6	-225.8	53.69	40001	30000
	e.sys[22]	-306.6	146.1	0.8623	-596.5	-306.1	-20.32	40001	30000
	e.sys[23]	69.75	143.5	0.7436	-214.8	70.27	353.6	40001	30000
	e.sys[24]	-59.17	165.6	0.9294	-390.6	-57.03	261.0	40001	30000
	e.sys[25]	-109.9	160.1	0.9782	-424.5	-109.9	201.8	40001	30000
	e.sys[26]	-416.8	152.0	0.9344	-716.3	-416.7	-120.9	40001	30000
	e.sys[27]	-397.1	148.4	0.898	-691.7	-395.4	-107.5	40001	30000
	e.sys[28]	10.22	139.5	0.8489	-266.2	12.24	280.0	40001	30000
	e.sys[29]	137.8	136.4	0.812	-130.1	138.6	404.9	40001	30000
	e.sys[30]	-141.2	136.9	0.8114	-412.4	-140.7	127.4	40001	30000
	e.sys[31]	-545.1	137.1	0.8179	-815.8	-544.6	-276.6	40001	30000
	e.sys[32]	-372.9	135.5	0.7781	-638.5	-372.1	-106.1	40001	30000
	e.sys[33]	-437.1	135.3	0.8017	-702.7	-436.9	-171.9	40001	30000
	e.sys[34]	-349.1	139.1	0.7971	-623.6	-349.5	-78.72	40001	30000
	e.sys[35]	-347.8	140.1	0.7294	-628.6	-346.4	-72.09	40001	30000
	e.sys[36]	-206.0	149.9	0.8652	-501.9	-205.8	88.56	40001	30000
	e.sys[37]	364.3	165.7	1.057	33.24	366.6	684.7	40001	30000
	e.sys[38]	-416.1	182.5	1.092	-786.5	-411.1	-72.03	40001	30000
	e.sys[39]	-658.1	153.0	0.9391	-960.1	-655.4	-362.4	40001	30000
	e.sys[40]	-350.2	136.6	0.8365	-618.7	-348.9	-85.7	40001	30000
	e.sys[41]	-644.0	135.0	0.8088	-910.6	-643.2	-381.5	40001	30000
	e.sys[42]	-82.38	134.1	0.7973	-346.0	-82.58	181.2	40001	30000
	e.sys[43]	-520.3	134.4	0.8042	-785.1	-518.9	-257.2	40001	30000
	e.sys[44]	-247.9	134.4	0.79	-512.3	-247.2	15.72	40001	30000
	e.sys[45]	-503.1	134.1	0.7982	-765.3	-502.7	-238.8	40001	30000
	e.sys[46]	-235.5	138.9	0.7983	-510.1	-235.6	36.59	40001	30000
	e.sys[47]	-441.2	137.7	0.7344	-712.6	-440.5	-171.7	40001	30000
	e.sys[48]	-1296.0	148.4	0.8725	-1588.0	-1295.0	-1003.0	40001	30000
	e.sys[49]	410.5	155.3	1.004	107.5	410.7	715.5	40001	30000
	e.sys[50]	-40.47	169.3	1.042	-382.4	-37.65	287.1	40001	30000
	e.sys[51]	723.7	181.8	1.202	350.6	730.6	1061.0	40001	30000
	e.sys[52]	-183.6	144.5	0.8871	-468.1	-181.2	94.85	40001	30000
	e.sys[53]	-95.24	136.5	0.8178	-365.0	-94.21	168.5	40001	30000
	e.sys[54]	-394.5	135.7	0.8073	-660.6	-394.6	-128.3	40001	30000
	e.sys[55]	-147.5	135.9	0.8117	-415.5	-146.7	117.2	40001	30000
	e.sys[56]	-615.6	137.4	0.814	-884.9	-614.5	-347.4	40001	30000
	e.sys[57]	-463.1	135.7	0.8061	-728.2	-463.3	-196.2	40001	30000
	e.sys[58]	-134.3	140.8	0.8024	-413.3	-133.9	140.0	40001	30000
	e.sys[59]	-667.2	143.3	0.767	-952.8	-665.9	-387.5	40001	30000
	e.sys[60]	302.0	171.5	0.9908	-42.19	304.7	632.1	40001	30000
	e.sys[61]	-137.9	310.4	1.929	-760.5	-131.4	455.6	40001	30000
	e.sys[62]	224.9	159.3	0.9521	-90.9	226.6	535.9	40001	30000
	e.sys[63]	-1084.0	146.7	0.9367	-1374.0	-1083.0	-798.4	40001	30000
	e.sys[64]	-825.8	140.7	0.8725	-1102.0	-824.3	-553.3	40001	30000
	e.sys[65]	-118.0	138.5	0.8313	-390.5	-117.8	152.2	40001	30000
	e.sys[66]	-186.2	137.7	0.819	-456.2	-186.7	83.53	40001	30000
	e.sys[67]	-52.26	137.7	0.8263	-324.0	-51.27	216.7	40001	30000
	e.sys[68]	102.2	138.3	0.8493	-170.4	102.3	371.8	40001	30000
	e.sys[69]	126.0	137.8	0.8276	-143.5	125.1	397.7	40001	30000
	e.sys[70]	-76.78	139.4	0.7871	-349.2	-75.85	196.2	40001	30000
	e.sys[71]	262.5	139.8	0.7775	-14.16	263.1	538.4	40001	30000
	e.sys[72]	508.9	153.5	0.9231	206.8	510.0	811.4	40001	30000
	e.sys[73]	117.3	158.4	0.9973	-198.4	118.9	421.8	40001	30000
	e.sys[74]	-99.02	153.8	0.9236	-403.4	-99.16	203.3	40001	30000
	e.sys[75]	165.4	150.1	1.043	-128.6	165.8	458.0	40001	30000
	e.sys[76]	555.1	138.3	0.8296	284.7	555.2	826.5	40001	30000
	e.sys[77]	50.17	138.9	0.841	-222.3	50.06	320.6	40001	30000
	e.sys[78]	2.956	138.3	0.8201	-269.2	2.419	273.9	40001	30000
	e.sys[79]	-100.0	138.2	0.8224	-371.4	-99.34	169.8	40001	30000
	e.sys[80]	280.3	139.0	0.8616	6.127	280.4	551.7	40001	30000
	e.sys[81]	842.0	138.5	0.8409	570.3	841.6	1115.0	40001	30000
	e.sys[82]	473.2	138.6	0.7739	202.6	473.0	746.6	40001	30000
	e.sys[83]	25.22	143.5	0.8164	-258.9	25.91	308.1	40001	30000
	e.sys[84]	-478.0	153.1	0.8872	-778.3	-477.6	-178.8	40001	30000
	e.sys[85]	193.6	156.9	0.9928	-114.2	193.8	500.1	40001	30000
	e.sys[86]	151.3	156.8	0.9402	-160.5	152.3	455.5	40001	30000
	e.sys[87]	634.0	164.6	1.066	301.8	637.0	949.1	40001	30000
	e.sys[88]	65.5	143.1	0.8591	-218.2	66.21	343.3	40001	30000
	e.sys[89]	355.8	137.7	0.8327	85.78	355.7	625.3	40001	30000
	e.sys[90]	167.5	137.3	0.8074	-104.2	167.3	437.3	40001	30000
	e.sys[91]	657.5	137.1	0.8131	387.4	658.5	924.9	40001	30000
	e.sys[92]	204.0	137.9	0.8699	-66.86	204.0	473.9	40001	30000
	e.sys[93]	338.8	137.5	0.8453	69.51	338.1	610.0	40001	30000
	e.sys[94]	383.5	139.0	0.7825	111.5	384.2	655.2	40001	30000
	e.sys[95]	805.7	141.8	0.7861	523.7	806.1	1084.0	40001	30000
	e.sys[96]	348.1	152.3	0.9063	49.41	348.9	647.2	40001	30000
	e.sys[97]	75.21	156.9	0.9981	-233.2	75.92	383.0	40001	30000
	e.sys[98]	32.93	149.6	0.8866	-258.3	32.24	323.1	40001	30000
	e.sys[99]	421.1	149.7	0.9655	125.7	421.1	715.7	40001	30000
	e.sys[100]	455.9	141.0	0.831	178.5	456.4	730.3	40001	30000
	e.sys[101]	382.5	136.7	0.8282	113.7	382.7	650.7	40001	30000
	e.sys[102]	373.2	136.6	0.8059	103.8	373.4	641.6	40001	30000
	e.sys[103]	385.2	136.3	0.8102	114.9	386.7	650.2	40001	30000
	e.sys[104]	577.6	137.0	0.8783	308.7	577.0	847.0	40001	30000
	e.sys[105]	533.4	136.8	0.8579	265.6	533.4	803.2	40001	30000
	e.sys[106]	513.9	138.1	0.7779	243.2	514.0	783.7	40001	30000
	e.sys[107]	154.3	145.9	0.8486	-134.3	155.6	438.2	40001	30000
	e.sys[108]	320.7	341.5	2.168	-361.7	326.5	980.0	40001	30000
	e.sys[109]	-495.4	205.2	1.199	-914.7	-489.9	-106.2	40001	30000
	e.sys[110]	-95.52	155.2	0.9319	-398.8	-94.77	207.6	40001	30000
	e.sys[111]	-397.0	152.1	0.9763	-695.2	-397.4	-96.85	40001	30000
	e.sys[112]	-504.1	141.6	0.8509	-782.5	-503.7	-223.9	40001	30000
	e.sys[113]	-133.0	143.0	0.8829	-415.8	-133.0	148.6	40001	30000
	e.sys[114]	-307.4	141.9	0.832	-584.5	-306.8	-31.14	40001	30000
	e.sys[115]	65.4	141.7	0.848	-215.0	66.29	340.1	40001	30000
	e.sys[116]	-48.01	142.2	0.9153	-325.0	-48.92	233.3	40001	30000
	e.sys[117]	-101.2	142.2	0.9146	-380.2	-101.4	177.2	40001	30000
	e.sys[118]	-97.2	142.7	0.8198	-379.1	-97.0	180.2	40001	30000
	e.sys[119]	-478.4	147.9	0.8141	-771.1	-477.8	-189.3	40001	30000
	e.sys[120]	-117.5	157.6	0.9539	-427.6	-117.2	195.1	40001	30000
	e.sys[121]	-663.7	179.7	1.168	-1014.0	-663.4	-311.1	40001	30000
	e.sys[122]	-334.6	195.2	1.167	-728.1	-331.3	39.53	40001	30000
	e.sys[123]	200.8	210.9	1.386	-223.9	206.0	604.0	40001	30000
	e.sys[124]	-246.9	167.9	1.025	-578.2	-246.1	81.54	40001	30000
	e.sys[125]	70.06	164.3	1.014	-251.5	69.32	397.1	40001	30000
	e.sys[126]	-366.7	165.6	0.9781	-693.0	-366.3	-41.84	40001	30000
	e.sys[127]	-144.0	163.3	0.9756	-470.3	-143.9	175.0	40001	30000
	e.sys[128]	-8.8	163.6	1.048	-332.4	-9.698	314.3	40001	30000
	e.sys[129]	-326.8	162.8	1.058	-647.0	-327.7	-9.186	40001	30000
	e.sys[130]	-347.4	164.3	0.982	-670.2	-347.6	-23.98	40001	30000
	e.sys[131]	-82.79	163.1	0.9181	-402.7	-82.78	236.5	40001	30000
	e.sys[132]	516.1	178.0	1.09	167.0	515.4	868.2	40001	30000
	lambda_all[1]	28130.0	156.8	0.9197	27820.0	28130.0	28430.0	40001	30000
	lambda_all[2]	25350.0	149.2	0.8599	25060.0	25360.0	25650.0	40001	30000
	lambda_all[3]	27280.0	155.4	0.899	26970.0	27280.0	27580.0	40001	30000
	lambda_all[4]	25730.0	150.3	0.8786	25430.0	25730.0	26020.0	40001	30000
	lambda_all[5]	25510.0	148.5	0.8482	25220.0	25510.0	25810.0	40001	30000
	lambda_all[6]	24980.0	148.1	0.8607	24690.0	24980.0	25280.0	40001	30000
	lambda_all[7]	25750.0	149.9	0.9131	25460.0	25750.0	26050.0	40001	30000
	lambda_all[8]	25560.0	150.3	0.8709	25270.0	25560.0	25860.0	40001	30000
	lambda_all[9]	24460.0	146.2	0.8072	24170.0	24460.0	24740.0	40001	30000
	lambda_all[10]	25890.0	150.3	0.8486	25590.0	25890.0	26180.0	40001	30000
	lambda_all[11]	25990.0	152.1	0.8876	25690.0	25990.0	26280.0	40001	30000
	lambda_all[12]	28270.0	158.2	0.8806	27960.0	28270.0	28580.0	40001	30000
	lambda_all[13]	28870.0	158.6	0.954	28560.0	28870.0	29180.0	40001	30000
	lambda_all[14]	25570.0	149.2	0.8732	25280.0	25570.0	25860.0	40001	30000
	lambda_all[15]	26800.0	152.3	0.8851	26500.0	26800.0	27100.0	40001	30000
	lambda_all[16]	25760.0	149.6	0.8241	25470.0	25760.0	26060.0	40001	30000
	lambda_all[17]	25810.0	150.4	0.9027	25520.0	25810.0	26110.0	40001	30000
	lambda_all[18]	24800.0	146.9	0.8917	24510.0	24800.0	25090.0	40001	30000
	lambda_all[19]	25310.0	149.0	0.8087	25020.0	25310.0	25600.0	40001	30000
	lambda_all[20]	24640.0	148.1	0.8511	24350.0	24630.0	24920.0	40001	30000
	lambda_all[21]	24370.0	146.8	0.8328	24090.0	24370.0	24660.0	40001	30000
	lambda_all[22]	25820.0	150.5	0.9107	25520.0	25820.0	26110.0	40001	30000
	lambda_all[23]	25750.0	149.7	0.8719	25450.0	25750.0	26040.0	40001	30000
	lambda_all[24]	28320.0	156.1	0.8916	28010.0	28320.0	28620.0	40001	30000
	lambda_all[25]	28830.0	158.0	0.9865	28520.0	28830.0	29140.0	40001	30000
	lambda_all[26]	25180.0	149.0	0.9046	24890.0	25180.0	25470.0	40001	30000
	lambda_all[27]	27030.0	154.4	0.9262	26730.0	27030.0	27330.0	40001	30000
	lambda_all[28]	25800.0	149.7	0.9027	25510.0	25800.0	26100.0	40001	30000
	lambda_all[29]	26230.0	151.1	0.8416	25940.0	26230.0	26530.0	40001	30000
	lambda_all[30]	24860.0	147.6	0.8427	24570.0	24860.0	25150.0	40001	30000
	lambda_all[31]	25370.0	150.5	0.8373	25070.0	25370.0	25660.0	40001	30000
	lambda_all[32]	25170.0	148.2	0.8348	24890.0	25180.0	25470.0	40001	30000
	lambda_all[33]	24490.0	146.8	0.8755	24200.0	24490.0	24780.0	40001	30000
	lambda_all[34]	26070.0	150.3	0.8784	25780.0	26070.0	26370.0	40001	30000
	lambda_all[35]	25750.0	150.4	0.838	25450.0	25750.0	26040.0	40001	30000
	lambda_all[36]	28210.0	156.4	0.8101	27900.0	28210.0	28520.0	40001	30000
	lambda_all[37]	29680.0	160.5	0.8852	29370.0	29680.0	3.0E+4	40001	30000
	lambda_all[38]	26030.0	150.8	0.9109	25740.0	26030.0	26330.0	40001	30000
	lambda_all[39]	27300.0	155.5	0.8522	2.7E+4	27300.0	27610.0	40001	30000
	lambda_all[40]	25820.0	149.4	0.868	25530.0	25820.0	26110.0	40001	30000
	lambda_all[41]	25920.0	150.7	0.8476	25630.0	25920.0	26210.0	40001	30000
	lambda_all[42]	25240.0	149.3	0.8544	24950.0	25240.0	25540.0	40001	30000
	lambda_all[43]	25720.0	150.1	0.8547	25430.0	25730.0	26020.0	40001	30000
	lambda_all[44]	25640.0	150.0	0.8068	25340.0	25640.0	25930.0	40001	30000
	lambda_all[45]	24790.0	147.5	0.8244	24500.0	24790.0	25080.0	40001	30000
	lambda_all[46]	26550.0	152.6	0.8912	26250.0	26550.0	26850.0	40001	30000
	lambda_all[47]	2.6E+4	151.5	0.866	25700.0	2.6E+4	26300.0	40001	30000
	lambda_all[48]	27570.0	156.6	0.9159	27270.0	27570.0	27880.0	40001	30000
	lambda_all[49]	29770.0	160.0	0.8989	29450.0	29770.0	30080.0	40001	30000
	lambda_all[50]	26560.0	153.2	0.8953	26260.0	26560.0	26860.0	40001	30000
	lambda_all[51]	29170.0	161.7	0.8591	28860.0	29170.0	29490.0	40001	30000
	lambda_all[52]	26470.0	151.1	0.8787	26170.0	26470.0	26770.0	40001	30000
	lambda_all[53]	26800.0	152.1	0.8684	26500.0	26800.0	27100.0	40001	30000
	lambda_all[54]	25390.0	148.8	0.8416	25100.0	25390.0	25680.0	40001	30000
	lambda_all[55]	26460.0	151.8	0.87	26160.0	26460.0	26760.0	40001	30000
	lambda_all[56]	25760.0	150.6	0.8005	25460.0	25760.0	26050.0	40001	30000
	lambda_all[57]	25240.0	149.6	0.8539	24940.0	25240.0	25530.0	40001	30000
	lambda_all[58]	27050.0	153.0	0.8731	26750.0	27050.0	27350.0	40001	30000
	lambda_all[59]	26280.0	152.4	0.8434	25980.0	26280.0	26580.0	40001	30000
	lambda_all[60]	29840.0	161.0	0.9273	29520.0	29840.0	30160.0	40001	30000
	lambda_all[61]	31780.0	171.0	1.052	31450.0	31780.0	32120.0	40001	30000
	lambda_all[62]	27100.0	153.1	0.8766	26800.0	27100.0	27410.0	40001	30000
	lambda_all[63]	27590.0	157.4	1.007	27290.0	27600.0	27900.0	40001	30000
	lambda_all[64]	26330.0	152.3	0.8707	26030.0	26330.0	26630.0	40001	30000
	lambda_all[65]	27270.0	154.1	0.8852	26970.0	27280.0	27580.0	40001	30000
	lambda_all[66]	26060.0	150.6	0.8818	25770.0	26060.0	26350.0	40001	30000
	lambda_all[67]	27030.0	154.2	0.8353	26730.0	27030.0	27340.0	40001	30000
	lambda_all[68]	26840.0	153.3	0.8573	26540.0	26840.0	27140.0	40001	30000
	lambda_all[69]	26230.0	151.8	0.8837	25940.0	26230.0	26530.0	40001	30000
	lambda_all[70]	27540.0	155.1	0.9538	27240.0	27540.0	27850.0	40001	30000
	lambda_all[71]	27490.0	153.4	0.8706	27190.0	27490.0	27790.0	40001	30000
	lambda_all[72]	30110.0	161.3	0.918	29790.0	30110.0	30420.0	40001	30000
	lambda_all[73]	30710.0	162.5	0.9061	30390.0	30710.0	31030.0	40001	30000
	lambda_all[74]	27280.0	153.8	0.8669	26980.0	27280.0	27590.0	40001	30000
	lambda_all[75]	29340.0	157.8	0.9487	29030.0	29340.0	29650.0	40001	30000
	lambda_all[76]	28040.0	154.4	0.8295	27740.0	28040.0	28340.0	40001	30000
	lambda_all[77]	2.8E+4	156.2	0.8815	27690.0	2.8E+4	28310.0	40001	30000
	lambda_all[78]	26800.0	153.8	0.9137	26500.0	26800.0	27110.0	40001	30000
	lambda_all[79]	27570.0	154.5	0.9607	27270.0	27570.0	27880.0	40001	30000
	lambda_all[80]	27580.0	154.8	0.8771	27280.0	27580.0	27880.0	40001	30000
	lambda_all[81]	27430.0	154.9	0.9556	27120.0	27420.0	27730.0	40001	30000
	lambda_all[82]	28570.0	157.6	0.8875	28270.0	28570.0	28880.0	40001	30000
	lambda_all[83]	27910.0	154.7	0.9582	27610.0	27910.0	28210.0	40001	30000
	lambda_all[84]	29800.0	159.2	0.8946	29490.0	29800.0	30110.0	40001	30000
	lambda_all[85]	31350.0	163.9	1.0	31030.0	31350.0	31670.0	40001	30000
	lambda_all[86]	28290.0	156.6	0.9343	27980.0	28290.0	28600.0	40001	30000
	lambda_all[87]	30660.0	162.8	0.9516	30340.0	30660.0	30970.0	40001	30000
	lambda_all[88]	28400.0	157.0	0.9698	28100.0	28400.0	28720.0	40001	30000
	lambda_all[89]	28950.0	158.2	0.9181	28640.0	28950.0	29260.0	40001	30000
	lambda_all[90]	27640.0	153.5	0.8809	27330.0	27640.0	27940.0	40001	30000
	lambda_all[91]	28910.0	158.5	0.8697	28600.0	28910.0	29220.0	40001	30000
	lambda_all[92]	28210.0	155.8	0.9009	27900.0	28210.0	28510.0	40001	30000
	lambda_all[93]	27690.0	155.1	0.8835	27390.0	27690.0	2.8E+4	40001	30000
	lambda_all[94]	29210.0	158.6	0.9277	28910.0	29210.0	29520.0	40001	30000
	lambda_all[95]	29240.0	159.3	0.8927	28930.0	29240.0	29560.0	40001	30000
	lambda_all[96]	31170.0	163.9	0.8863	30850.0	31170.0	31490.0	40001	30000
	lambda_all[97]	32070.0	165.3	0.9147	31750.0	32080.0	32400.0	40001	30000
	lambda_all[98]	28820.0	157.8	0.9695	28510.0	28820.0	29130.0	40001	30000
	lambda_all[99]	31070.0	161.1	1.001	30760.0	31070.0	31390.0	40001	30000
	lambda_all[100]	29540.0	159.7	0.8848	29220.0	29540.0	29850.0	40001	30000
	lambda_all[101]	29790.0	159.4	0.9717	29480.0	29790.0	30100.0	40001	30000
	lambda_all[102]	28630.0	156.7	0.943	28320.0	28630.0	28940.0	40001	30000
	lambda_all[103]	29500.0	160.1	0.9674	29190.0	29500.0	29810.0	40001	30000
	lambda_all[104]	29340.0	158.6	0.935	29030.0	29340.0	29650.0	40001	30000
	lambda_all[105]	28670.0	157.2	0.9474	28370.0	28680.0	28980.0	40001	30000
	lambda_all[106]	30140.0	160.6	0.9081	29830.0	30140.0	30460.0	40001	30000
	lambda_all[107]	29580.0	160.5	0.9342	29270.0	29580.0	29890.0	40001	30000
	lambda_all[108]	34160.0	177.1	1.041	33810.0	34160.0	34510.0	40001	30000
	lambda_all[109]	33490.0	170.4	0.9435	33160.0	33490.0	33830.0	40001	30000
	lambda_all[110]	29700.0	159.8	0.8673	29390.0	29700.0	30020.0	40001	30000
	lambda_all[111]	31280.0	163.0	0.9869	30960.0	31280.0	31600.0	40001	30000
	lambda_all[112]	29620.0	160.3	0.9292	29310.0	29620.0	29930.0	40001	30000
	lambda_all[113]	30350.0	161.7	0.9625	30030.0	30350.0	30670.0	40001	30000
	lambda_all[114]	29020.0	157.9	0.8643	28710.0	29020.0	29330.0	40001	30000
	lambda_all[115]	30190.0	161.6	0.8856	29880.0	30190.0	30510.0	40001	30000
	lambda_all[116]	29780.0	160.2	0.9341	29470.0	29780.0	30090.0	40001	30000
	lambda_all[117]	29110.0	159.3	0.9197	28790.0	29110.0	29420.0	40001	30000
	lambda_all[118]	30590.0	162.0	0.9864	30280.0	30590.0	30910.0	40001	30000
	lambda_all[119]	29990.0	160.9	0.979	29670.0	29990.0	30300.0	40001	30000
	lambda_all[120]	32660.0	166.4	0.9689	32330.0	32660.0	32990.0	40001	30000
	lambda_all[121]	33680.0	169.9	1.033	33350.0	33680.0	34010.0	40001	30000
	lambda_all[122]	31110.0	164.6	0.9425	30790.0	31110.0	31440.0	40001	30000
	lambda_all[123]	33580.0	171.4	1.081	33250.0	33580.0	33920.0	40001	30000
	lambda_all[124]	31100.0	163.3	0.9421	30780.0	31100.0	31420.0	40001	30000
	lambda_all[125]	31670.0	165.6	0.952	31340.0	31670.0	3.2E+4	40001	30000
	lambda_all[126]	30170.0	161.5	0.9354	29850.0	30170.0	30490.0	40001	30000
	lambda_all[127]	31170.0	163.1	0.887	30850.0	31170.0	31490.0	40001	30000
	lambda_all[128]	30960.0	163.4	0.89	30650.0	30960.0	31290.0	40001	30000
	lambda_all[129]	30040.0	162.1	0.9518	29730.0	30040.0	30370.0	40001	30000
	lambda_all[130]	31540.0	163.7	0.9887	31210.0	31540.0	31850.0	40001	30000
	lambda_all[131]	31370.0	163.4	0.9353	31040.0	31370.0	31690.0	40001	30000
	lambda_all[132]	34420.0	172.3	0.9839	34080.0	34420.0	34760.0	40001	30000
	lambda_inf[1]	1.708	0.4186	0.002855	0.8128	1.737	2.443	40001	30000
	lambda_inf[2]	2.307	0.3196	0.002178	1.63	2.323	2.886	40001	30000
	lambda_inf[3]	1.948	0.3869	0.002616	1.13	1.975	2.639	40001	30000
	lambda_inf[4]	0.5058	0.8024	0.005052	-1.318	0.6041	1.796	40001	30000
	lambda_inf[5]	-8.264	6.005	0.04183	-22.66	-7.093	-0.1756	40001	30000
	lambda_inf[6]	-8.238	6.069	0.04328	-22.73	-6.987	-0.1192	40001	30000
	lambda_inf[7]	-8.248	6.072	0.04078	-22.68	-7.045	-0.07858	40001	30000
	lambda_inf[8]	-8.197	6.022	0.04366	-22.49	-6.986	-0.08666	40001	30000
	lambda_inf[9]	-8.243	6.005	0.04249	-22.55	-7.073	-0.2031	40001	30000
	lambda_inf[10]	-0.5376	1.25	0.008689	-3.545	-0.3377	1.308	40001	30000
	lambda_inf[11]	-0.4621	1.249	0.008487	-3.474	-0.2604	1.391	40001	30000
	lambda_inf[12]	2.825	0.2413	0.001619	2.322	2.836	3.269	40001	30000
	lambda_inf[13]	2.937	0.2263	0.00156	2.471	2.945	3.355	40001	30000
	lambda_inf[14]	1.568	0.4672	0.002848	0.5545	1.606	2.383	40001	30000
	lambda_inf[15]	0.4024	0.7969	0.00553	-1.428	0.5014	1.679	40001	30000
	lambda_inf[16]	0.4683	0.7974	0.005516	-1.366	0.5628	1.76	40001	30000
	lambda_inf[17]	-0.5522	1.248	0.008854	-3.545	-0.3544	1.309	40001	30000
	lambda_inf[18]	-8.234	5.964	0.04462	-22.43	-7.06	-0.214	40001	30000
	lambda_inf[19]	-8.353	6.09	0.04318	-22.95	-7.156	-0.1999	40001	30000
	lambda_inf[20]	-8.38	6.019	0.04153	-22.68	-7.255	-0.252	40001	30000
	lambda_inf[21]	-0.5943	1.265	0.009173	-3.702	-0.3791	1.278	40001	30000
	lambda_inf[22]	0.8788	0.6212	0.004359	-0.5103	0.9437	1.914	40001	30000
	lambda_inf[23]	-0.5544	1.267	0.008744	-3.587	-0.3534	1.309	40001	30000
	lambda_inf[24]	2.728	0.2509	0.001641	2.204	2.741	3.185	40001	30000
	lambda_inf[25]	2.657	0.2578	0.001776	2.116	2.668	3.128	40001	30000
	lambda_inf[26]	2.196	0.3224	0.002126	1.516	2.211	2.774	40001	30000
	lambda_inf[27]	1.823	0.3888	0.00242	0.9796	1.85	2.505	40001	30000
	lambda_inf[28]	0.9147	0.6325	0.00439	-0.4939	0.9725	1.977	40001	30000
	lambda_inf[29]	-8.174	5.985	0.04253	-22.37	-6.959	-0.1754	40001	30000
	lambda_inf[30]	-0.5785	1.255	0.008646	-3.6	-0.3759	1.281	40001	30000
	lambda_inf[31]	-0.6219	1.256	0.008718	-3.632	-0.4214	1.236	40001	30000
	lambda_inf[32]	-8.286	5.964	0.04326	-22.44	-7.139	-0.2431	40001	30000
	lambda_inf[33]	-8.287	5.987	0.04143	-22.47	-7.102	-0.2828	40001	30000
	lambda_inf[34]	0.3806	0.7978	0.005184	-1.436	0.4776	1.659	40001	30000
	lambda_inf[35]	0.8764	0.6265	0.004275	-0.5216	0.9363	1.932	40001	30000
	lambda_inf[36]	0.8934	0.6291	0.00429	-0.5217	0.9547	1.956	40001	30000
	lambda_inf[37]	2.906	0.2341	0.001514	2.421	2.915	3.333	40001	30000
	lambda_inf[38]	3.427	0.1705	0.001189	3.077	3.431	3.747	40001	30000
	lambda_inf[39]	2.519	0.2671	0.001681	1.965	2.532	3.007	40001	30000
	lambda_inf[40]	0.3826	0.7984	0.005451	-1.447	0.477	1.69	40001	30000
	lambda_inf[41]	-8.37	6.012	0.04393	-22.67	-7.242	-0.2779	40001	30000
	lambda_inf[42]	-8.253	5.98	0.04663	-22.6	-7.073	-0.2021	40001	30000
	lambda_inf[43]	-8.325	5.949	0.04526	-22.4	-7.196	-0.2585	40001	30000
	lambda_inf[44]	-8.332	6.055	0.04713	-22.68	-7.127	-0.2136	40001	30000
	lambda_inf[45]	-8.338	6.041	0.04555	-22.69	-7.153	-0.2138	40001	30000
	lambda_inf[46]	0.8851	0.6277	0.004027	-0.5081	0.9449	1.944	40001	30000
	lambda_inf[47]	0.3664	0.7895	0.00539	-1.441	0.4605	1.641	40001	30000
	lambda_inf[48]	-8.376	5.922	0.04202	-22.31	-7.29	-0.389	40001	30000
	lambda_inf[49]	0.9708	0.6244	0.004318	-0.4461	1.04	2.013	40001	30000
	lambda_inf[50]	3.062	0.2107	0.001435	2.628	3.071	3.455	40001	30000
	lambda_inf[51]	3.202	0.2045	0.001397	2.78	3.21	3.582	40001	30000
	lambda_inf[52]	1.674	0.425	0.002961	0.7633	1.705	2.429	40001	30000
	lambda_inf[53]	-8.293	6.026	0.04608	-22.52	-7.103	-0.2095	40001	30000
	lambda_inf[54]	-8.315	6.024	0.04359	-22.72	-7.166	-0.185	40001	30000
	lambda_inf[55]	-8.241	6.006	0.04372	-22.66	-7.036	-0.2172	40001	30000
	lambda_inf[56]	-0.6204	1.241	0.008819	-3.613	-0.4236	1.242	40001	30000
	lambda_inf[57]	-8.363	6.052	0.04325	-22.8	-7.168	-0.259	40001	30000
	lambda_inf[58]	0.9102	0.6284	0.004179	-0.5042	0.9705	1.966	40001	30000
	lambda_inf[59]	1.419	0.4706	0.0031	0.4043	1.451	2.247	40001	30000
	lambda_inf[60]	3.057	0.2165	0.001485	2.615	3.067	3.459	40001	30000
	lambda_inf[61]	4.494	0.0992	6.878E-4	4.295	4.494	4.683	40001	30000
	lambda_inf[62]	2.628	0.2641	0.001627	2.073	2.64	3.108	40001	30000
	lambda_inf[63]	0.2989	0.7936	0.005528	-1.51	0.3922	1.578	40001	30000
	lambda_inf[64]	0.8181	0.6288	0.004464	-0.5895	0.8826	1.858	40001	30000
	lambda_inf[65]	-8.237	5.965	0.04801	-22.39	-7.083	-0.1572	40001	30000
	lambda_inf[66]	-8.329	5.967	0.04448	-22.54	-7.147	-0.2615	40001	30000
	lambda_inf[67]	-8.267	5.963	0.04372	-22.27	-7.197	-0.201	40001	30000
	lambda_inf[68]	-8.295	6.007	0.04444	-22.56	-7.147	-0.1841	40001	30000
	lambda_inf[69]	-8.275	6.036	0.03968	-22.63	-7.108	-0.1911	40001	30000
	lambda_inf[70]	-0.5749	1.267	0.009184	-3.646	-0.3536	1.286	40001	30000
	lambda_inf[71]	-0.5384	1.247	0.008442	-3.524	-0.3393	1.331	40001	30000
	lambda_inf[72]	1.322	0.5276	0.003626	0.1647	1.362	2.232	40001	30000
	lambda_inf[73]	2.027	0.363	0.002464	1.255	2.05	2.672	40001	30000
	lambda_inf[74]	2.125	0.3422	0.002297	1.394	2.147	2.734	40001	30000
	lambda_inf[75]	1.726	0.42	0.002965	0.8229	1.756	2.462	40001	30000
	lambda_inf[76]	-8.262	5.996	0.04118	-22.59	-7.174	-0.1251	40001	30000
	lambda_inf[77]	-8.286	6.028	0.04087	-22.76	-7.111	-0.1532	40001	30000
	lambda_inf[78]	-8.262	6.0	0.04332	-22.41	-7.093	-0.1991	40001	30000
	lambda_inf[79]	-8.331	6.08	0.04403	-22.88	-7.063	-0.2171	40001	30000
	lambda_inf[80]	-8.208	6.003	0.0441	-22.55	-6.99	-0.1708	40001	30000
	lambda_inf[81]	-8.243	6.02	0.04496	-22.61	-7.11	-0.1228	40001	30000
	lambda_inf[82]	-8.225	6.026	0.04627	-22.68	-7.004	-0.1355	40001	30000
	lambda_inf[83]	0.9262	0.627	0.004132	-0.4719	0.9876	1.962	40001	30000
	lambda_inf[84]	0.3654	0.7987	0.005831	-1.468	0.459	1.664	40001	30000
	lambda_inf[85]	0.9426	0.6248	0.004111	-0.4444	1.001	1.984	40001	30000
	lambda_inf[86]	2.539	0.282	0.001818	1.951	2.555	3.053	40001	30000
	lambda_inf[87]	2.752	0.2586	0.001736	2.209	2.765	3.226	40001	30000
	lambda_inf[88]	1.262	0.5312	0.003654	0.09841	1.308	2.164	40001	30000
	lambda_inf[89]	-8.293	6.032	0.04563	-22.62	-7.173	-0.1633	40001	30000
	lambda_inf[90]	-8.189	6.03	0.04273	-22.61	-6.978	-0.1713	40001	30000
	lambda_inf[91]	-8.243	6.002	0.04457	-22.49	-7.055	-0.1347	40001	30000
	lambda_inf[92]	-8.306	6.085	0.04834	-22.9	-7.055	-0.1437	40001	30000
	lambda_inf[93]	-8.267	6.033	0.04617	-22.61	-7.081	-0.1894	40001	30000
	lambda_inf[94]	-0.511	1.26	0.008832	-3.504	-0.3145	1.347	40001	30000
	lambda_inf[95]	0.5285	0.8055	0.005324	-1.32	0.6299	1.825	40001	30000
	lambda_inf[96]	-0.5266	1.256	0.009388	-3.52	-0.3254	1.333	40001	30000
	lambda_inf[97]	0.9329	0.6217	0.004313	-0.4572	0.9929	1.972	40001	30000
	lambda_inf[98]	1.506	0.465	0.00325	0.4973	1.54	2.315	40001	30000
	lambda_inf[99]	1.757	0.4229	0.002766	0.8314	1.785	2.494	40001	30000
	lambda_inf[100]	0.9768	0.6234	0.004248	-0.4186	1.035	2.018	40001	30000
	lambda_inf[101]	-8.249	6.027	0.04419	-22.63	-7.07	-0.1635	40001	30000
	lambda_inf[102]	-8.234	5.99	0.04289	-22.43	-7.077	-0.1618	40001	30000
	lambda_inf[103]	-8.311	6.061	0.04316	-22.63	-7.145	-0.1447	40001	30000
	lambda_inf[104]	-8.261	6.017	0.04454	-22.59	-7.116	-0.1278	40001	30000
	lambda_inf[105]	-8.231	6.001	0.04237	-22.51	-7.078	-0.1326	40001	30000
	lambda_inf[106]	-0.4945	1.258	0.009197	-3.504	-0.2783	1.356	40001	30000
	lambda_inf[107]	1.517	0.4724	0.003138	0.4944	1.552	2.337	40001	30000
	lambda_inf[108]	4.569	0.09652	7.069E-4	4.378	4.57	4.753	40001	30000
	lambda_inf[109]	3.756	0.1434	9.605E-4	3.462	3.76	4.026	40001	30000
	lambda_inf[110]	1.689	0.4226	0.002812	0.7743	1.716	2.44	40001	30000
	lambda_inf[111]	0.8751	0.6249	0.004275	-0.533	0.9358	1.908	40001	30000
	lambda_inf[112]	-8.272	5.977	0.04406	-22.48	-7.113	-0.2443	40001	30000
	lambda_inf[113]	-0.5688	1.251	0.008317	-3.564	-0.3569	1.283	40001	30000
	lambda_inf[114]	-8.243	5.946	0.04478	-22.45	-7.131	-0.2508	40001	30000
	lambda_inf[115]	-8.364	6.057	0.04602	-22.9	-7.23	-0.1653	40001	30000
	lambda_inf[116]	-8.349	6.043	0.04331	-22.71	-7.206	-0.2039	40001	30000
	lambda_inf[117]	-8.303	6.014	0.04413	-22.58	-7.041	-0.222	40001	30000
	lambda_inf[118]	-0.5654	1.26	0.008388	-3.637	-0.3642	1.285	40001	30000
	lambda_inf[119]	1.194	0.5327	0.003253	0.04216	1.242	2.109	40001	30000
	lambda_inf[120]	1.495	0.4667	0.003278	0.4882	1.529	2.311	40001	30000
	lambda_inf[121]	2.062	0.3406	0.002282	1.345	2.082	2.674	40001	30000
	lambda_inf[122]	3.27	0.1853	0.001268	2.89	3.278	3.617	40001	30000
	lambda_inf[123]	3.471	0.1737	0.001126	3.115	3.475	3.798	40001	30000
	lambda_inf[124]	1.673	0.4233	0.002897	0.7557	1.705	2.416	40001	30000
	lambda_inf[125]	0.4274	0.7961	0.005521	-1.408	0.5178	1.716	40001	30000
	lambda_inf[126]	0.8762	0.6237	0.004303	-0.525	0.9327	1.918	40001	30000
	lambda_inf[127]	-0.5773	1.258	0.008848	-3.624	-0.3732	1.288	40001	30000
	lambda_inf[128]	-0.5544	1.246	0.009013	-3.526	-0.3543	1.303	40001	30000
	lambda_inf[129]	-8.331	6.061	0.04431	-22.94	-7.129	-0.232	40001	30000
	lambda_inf[130]	0.3707	0.8002	0.005569	-1.461	0.4615	1.671	40001	30000
	lambda_inf[131]	-8.215	5.934	0.04245	-22.35	-7.058	-0.2086	40001	30000
	lambda_inf[132]	2.199	0.3383	0.002327	1.487	2.217	2.803	40001	30000
	lambda_sys[1]	28110.0	169.6	1.107	27780.0	28110.0	28450.0	40001	30000
	lambda_sys[2]	24960.0	168.6	1.005	24630.0	24960.0	25290.0	40001	30000
	lambda_sys[3]	26780.0	165.3	0.9759	26460.0	26780.0	27110.0	40001	30000
	lambda_sys[4]	25160.0	155.9	0.9151	24860.0	25160.0	25470.0	40001	30000
	lambda_sys[5]	25510.0	154.1	0.9024	25200.0	25510.0	25810.0	40001	30000
	lambda_sys[6]	24350.0	153.4	0.8993	24050.0	24350.0	24650.0	40001	30000
	lambda_sys[7]	25210.0	154.0	0.9144	24910.0	25210.0	25510.0	40001	30000
	lambda_sys[8]	24890.0	152.9	0.8424	24590.0	24890.0	25190.0	40001	30000
	lambda_sys[9]	24260.0	153.0	0.9049	23960.0	24260.0	24560.0	40001	30000
	lambda_sys[10]	25740.0	155.3	0.9137	25440.0	25740.0	26050.0	40001	30000
	lambda_sys[11]	25400.0	155.3	0.8306	25090.0	25400.0	25700.0	40001	30000
	lambda_sys[12]	28110.0	177.5	1.014	27770.0	28110.0	28470.0	40001	30000
	lambda_sys[13]	28710.0	170.1	1.107	28380.0	28710.0	29050.0	40001	30000
	lambda_sys[14]	25130.0	154.5	0.8956	24830.0	25130.0	25430.0	40001	30000
	lambda_sys[15]	26950.0	150.1	0.8871	26650.0	26940.0	27240.0	40001	30000
	lambda_sys[16]	25450.0	144.3	0.8302	25170.0	25450.0	25740.0	40001	30000
	lambda_sys[17]	25820.0	144.0	0.8486	25540.0	25820.0	26100.0	40001	30000
	lambda_sys[18]	24640.0	141.7	0.83	24360.0	24640.0	24920.0	40001	30000
	lambda_sys[19]	25500.0	142.3	0.8467	25220.0	25500.0	25780.0	40001	30000
	lambda_sys[20]	25180.0	141.5	0.7923	24900.0	25180.0	25460.0	40001	30000
	lambda_sys[21]	24570.0	142.9	0.854	24290.0	24570.0	24850.0	40001	30000
	lambda_sys[22]	26080.0	146.1	0.8623	25790.0	26080.0	26370.0	40001	30000
	lambda_sys[23]	25690.0	143.5	0.7436	25400.0	25690.0	25970.0	40001	30000
	lambda_sys[24]	28370.0	165.6	0.9294	28050.0	28360.0	28700.0	40001	30000
	lambda_sys[25]	28920.0	160.1	0.9782	28610.0	28920.0	29240.0	40001	30000
	lambda_sys[26]	25540.0	152.0	0.9344	25240.0	25540.0	25840.0	40001	30000
	lambda_sys[27]	27370.0	148.4	0.898	27080.0	27370.0	27660.0	40001	30000
	lambda_sys[28]	25790.0	139.5	0.8489	25520.0	25790.0	26060.0	40001	30000
	lambda_sys[29]	26110.0	136.4	0.812	25850.0	26110.0	26380.0	40001	30000
	lambda_sys[30]	24980.0	136.9	0.8114	24710.0	24980.0	25250.0	40001	30000
	lambda_sys[31]	25840.0	137.1	0.8179	25570.0	25840.0	26110.0	40001	30000
	lambda_sys[32]	25500.0	135.5	0.7781	25230.0	25500.0	25760.0	40001	30000
	lambda_sys[33]	24870.0	135.3	0.8017	24600.0	24860.0	25130.0	40001	30000
	lambda_sys[34]	26370.0	139.1	0.7971	26100.0	26370.0	26650.0	40001	30000
	lambda_sys[35]	26040.0	140.1	0.7294	25770.0	26040.0	26320.0	40001	30000
	lambda_sys[36]	28390.0	149.9	0.8652	28090.0	28390.0	28680.0	40001	30000
	lambda_sys[37]	29370.0	165.7	1.057	29050.0	29370.0	29700.0	40001	30000
	lambda_sys[38]	26390.0	182.5	1.092	26050.0	26390.0	26760.0	40001	30000
	lambda_sys[39]	27870.0	153.0	0.9391	27570.0	27860.0	28170.0	40001	30000
	lambda_sys[40]	26120.0	136.6	0.8365	25850.0	26120.0	26390.0	40001	30000
	lambda_sys[41]	26470.0	135.0	0.8088	26210.0	26470.0	26740.0	40001	30000
	lambda_sys[42]	25310.0	134.1	0.7973	25050.0	25310.0	25580.0	40001	30000
	lambda_sys[43]	26170.0	134.4	0.8042	25910.0	26170.0	26440.0	40001	30000
	lambda_sys[44]	25850.0	134.4	0.79	25590.0	25850.0	26120.0	40001	30000
	lambda_sys[45]	25220.0	134.1	0.7982	24960.0	25220.0	25480.0	40001	30000
	lambda_sys[46]	26750.0	138.9	0.7983	26480.0	26750.0	27020.0	40001	30000
	lambda_sys[47]	26380.0	137.7	0.7344	26110.0	26380.0	26650.0	40001	30000
	lambda_sys[48]	28680.0	148.4	0.8725	28380.0	28680.0	28970.0	40001	30000
	lambda_sys[49]	29430.0	155.3	1.004	29120.0	29430.0	29730.0	40001	30000
	lambda_sys[50]	26590.0	169.3	1.042	26260.0	26590.0	26930.0	40001	30000
	lambda_sys[51]	28560.0	181.8	1.202	28220.0	28560.0	28940.0	40001	30000
	lambda_sys[52]	26620.0	144.5	0.8871	26340.0	26620.0	26910.0	40001	30000
	lambda_sys[53]	26880.0	136.5	0.8178	26620.0	26880.0	27150.0	40001	30000
	lambda_sys[54]	25730.0	135.7	0.8073	25460.0	25730.0	25990.0	40001	30000
	lambda_sys[55]	26590.0	135.9	0.8117	26320.0	26590.0	26850.0	40001	30000
	lambda_sys[56]	26290.0	137.4	0.814	26020.0	26280.0	26550.0	40001	30000
	lambda_sys[57]	25640.0	135.7	0.8061	25370.0	25640.0	25900.0	40001	30000
	lambda_sys[58]	27170.0	140.8	0.8024	26890.0	27160.0	27440.0	40001	30000
	lambda_sys[59]	26850.0	143.3	0.767	26570.0	26850.0	27140.0	40001	30000
	lambda_sys[60]	29590.0	171.5	0.9908	29260.0	29590.0	29930.0	40001	30000
	lambda_sys[61]	31900.0	310.4	1.929	31300.0	31890.0	32520.0	40001	30000
	lambda_sys[62]	26910.0	159.3	0.9521	26600.0	26910.0	27230.0	40001	30000
	lambda_sys[63]	28520.0	146.7	0.9367	28230.0	28510.0	28810.0	40001	30000
	lambda_sys[64]	27040.0	140.7	0.8725	26770.0	27040.0	27320.0	40001	30000
	lambda_sys[65]	27370.0	138.5	0.8313	27100.0	27370.0	27650.0	40001	30000
	lambda_sys[66]	26220.0	137.7	0.819	25950.0	26220.0	26490.0	40001	30000
	lambda_sys[67]	27080.0	137.7	0.8263	26810.0	27080.0	27350.0	40001	30000
	lambda_sys[68]	26760.0	138.3	0.8493	26490.0	26760.0	27030.0	40001	30000
	lambda_sys[69]	26130.0	137.8	0.8276	25850.0	26130.0	26390.0	40001	30000
	lambda_sys[70]	27610.0	139.4	0.7871	27340.0	27610.0	27880.0	40001	30000
	lambda_sys[71]	27260.0	139.8	0.7775	26990.0	27260.0	27540.0	40001	30000
	lambda_sys[72]	29680.0	153.5	0.9231	29370.0	29680.0	29980.0	40001	30000
	lambda_sys[73]	30610.0	158.4	0.9973	30310.0	30610.0	30930.0	40001	30000
	lambda_sys[74]	27370.0	153.8	0.9236	27060.0	27370.0	27670.0	40001	30000
	lambda_sys[75]	29200.0	150.1	1.043	28910.0	29200.0	29490.0	40001	30000
	lambda_sys[76]	27560.0	138.3	0.8296	27290.0	27560.0	27830.0	40001	30000
	lambda_sys[77]	27960.0	138.9	0.841	27690.0	27960.0	28230.0	40001	30000
	lambda_sys[78]	26800.0	138.3	0.8201	26530.0	26800.0	27070.0	40001	30000
	lambda_sys[79]	27660.0	138.2	0.8224	27390.0	27660.0	27930.0	40001	30000
	lambda_sys[80]	27340.0	139.0	0.8616	27070.0	27340.0	27610.0	40001	30000
	lambda_sys[81]	26710.0	138.5	0.8409	26440.0	26710.0	26980.0	40001	30000
	lambda_sys[82]	28170.0	138.6	0.7739	27900.0	28170.0	28440.0	40001	30000
	lambda_sys[83]	27890.0	143.5	0.8164	27610.0	27890.0	28170.0	40001	30000
	lambda_sys[84]	30200.0	153.1	0.8872	29910.0	30200.0	30510.0	40001	30000
	lambda_sys[85]	31190.0	156.9	0.9928	30880.0	31190.0	31500.0	40001	30000
	lambda_sys[86]	28160.0	156.8	0.9402	27860.0	28160.0	28470.0	40001	30000
	lambda_sys[87]	30120.0	164.6	1.066	29810.0	30120.0	30460.0	40001	30000
	lambda_sys[88]	28350.0	143.1	0.8591	28070.0	28350.0	28630.0	40001	30000
	lambda_sys[89]	28650.0	137.7	0.8327	28380.0	28650.0	28920.0	40001	30000
	lambda_sys[90]	27490.0	137.3	0.8074	27220.0	27490.0	27760.0	40001	30000
	lambda_sys[91]	28350.0	137.1	0.8131	28090.0	28350.0	28620.0	40001	30000
	lambda_sys[92]	28030.0	137.9	0.8699	27760.0	28030.0	28300.0	40001	30000
	lambda_sys[93]	27400.0	137.5	0.8453	27130.0	27400.0	27670.0	40001	30000
	lambda_sys[94]	28890.0	139.0	0.7825	28620.0	28890.0	29160.0	40001	30000
	lambda_sys[95]	28570.0	141.8	0.7861	28290.0	28560.0	28850.0	40001	30000
	lambda_sys[96]	30880.0	152.3	0.9063	30580.0	30880.0	31180.0	40001	30000
	lambda_sys[97]	32010.0	156.9	0.9981	31700.0	32010.0	32320.0	40001	30000
	lambda_sys[98]	28790.0	149.6	0.8866	28500.0	28790.0	29080.0	40001	30000
	lambda_sys[99]	30720.0	149.7	0.9655	30420.0	30720.0	31010.0	40001	30000
	lambda_sys[100]	29150.0	141.0	0.831	28870.0	29150.0	29430.0	40001	30000
	lambda_sys[101]	29470.0	136.7	0.8282	29200.0	29470.0	29740.0	40001	30000
	lambda_sys[102]	28310.0	136.6	0.8059	28050.0	28310.0	28580.0	40001	30000
	lambda_sys[103]	29170.0	136.3	0.8102	28910.0	29170.0	29440.0	40001	30000
	lambda_sys[104]	28850.0	137.0	0.8783	28580.0	28850.0	29120.0	40001	30000
	lambda_sys[105]	28220.0	136.8	0.8579	27950.0	28220.0	28490.0	40001	30000
	lambda_sys[106]	29710.0	138.1	0.7779	29440.0	29710.0	29980.0	40001	30000
	lambda_sys[107]	29450.0	145.9	0.8486	29170.0	29450.0	29740.0	40001	30000
	lambda_sys[108]	33890.0	341.5	2.168	33230.0	33890.0	34570.0	40001	30000
	lambda_sys[109]	33900.0	205.2	1.199	33510.0	33890.0	34320.0	40001	30000
	lambda_sys[110]	29780.0	155.2	0.9319	29480.0	29780.0	30080.0	40001	30000
	lambda_sys[111]	31610.0	152.1	0.9763	31300.0	31610.0	31900.0	40001	30000
	lambda_sys[112]	30050.0	141.6	0.8509	29770.0	30040.0	30320.0	40001	30000
	lambda_sys[113]	30460.0	143.0	0.8829	30180.0	30460.0	30740.0	40001	30000
	lambda_sys[114]	29280.0	141.9	0.832	2.9E+4	29280.0	29560.0	40001	30000
	lambda_sys[115]	30140.0	141.7	0.848	29870.0	30140.0	30420.0	40001	30000
	lambda_sys[116]	29820.0	142.2	0.9153	29540.0	29820.0	30100.0	40001	30000
	lambda_sys[117]	29190.0	142.2	0.9146	28910.0	29190.0	29470.0	40001	30000
	lambda_sys[118]	30670.0	142.7	0.8198	30400.0	30670.0	30960.0	40001	30000
	lambda_sys[119]	30390.0	147.9	0.8141	30100.0	30390.0	30680.0	40001	30000
	lambda_sys[120]	32760.0	157.6	0.9539	32440.0	32760.0	33070.0	40001	30000
	lambda_sys[121]	34230.0	179.7	1.168	33880.0	34230.0	34580.0	40001	30000
	lambda_sys[122]	31390.0	195.2	1.167	31010.0	31390.0	31780.0	40001	30000
	lambda_sys[123]	33420.0	210.9	1.386	33020.0	33410.0	33840.0	40001	30000
	lambda_sys[124]	31310.0	167.9	1.025	30980.0	31310.0	31640.0	40001	30000
	lambda_sys[125]	31610.0	164.3	1.014	31280.0	31610.0	31930.0	40001	30000
	lambda_sys[126]	30470.0	165.6	0.9781	30150.0	30470.0	30800.0	40001	30000
	lambda_sys[127]	31290.0	163.3	0.9756	30970.0	31290.0	31620.0	40001	30000
	lambda_sys[128]	30970.0	163.6	1.048	30650.0	30970.0	31300.0	40001	30000
	lambda_sys[129]	30320.0	162.8	1.058	3.0E+4	30320.0	30640.0	40001	30000
	lambda_sys[130]	31820.0	164.3	0.982	31500.0	31820.0	32150.0	40001	30000
	lambda_sys[131]	31430.0	163.1	0.9181	31110.0	31430.0	31750.0	40001	30000
	lambda_sys[132]	33990.0	178.0	1.09	33640.0	33990.0	34340.0	40001	30000
	predinf[1]	137.7	60.55	0.3883	47.84	127.9	280.6	40001	30000
	predinf[2]	242.7	87.62	0.6102	105.4	231.1	446.6	40001	30000
	predinf[3]	173.2	72.26	0.513	65.08	162.3	345.1	40001	30000
	predinf[4]	49.93	36.72	0.2367	5.899	41.16	143.2	40001	30000
	predinf[5]	1.901	6.332	0.04113	3.165E-9	0.0189	19.24	40001	30000
	predinf[6]	2.092	7.091	0.04652	3.102E-9	0.02068	20.61	40001	30000
	predinf[7]	2.076	6.867	0.04216	3.233E-9	0.01977	21.21	40001	30000
	predinf[8]	2.084	7.172	0.0448	3.84E-9	0.02145	21.22	40001	30000
	predinf[9]	1.917	6.374	0.04213	3.667E-9	0.01918	18.84	40001	30000
	predinf[10]	23.45	23.79	0.1546	0.6549	15.97	87.56	40001	30000
	predinf[11]	25.26	25.68	0.1704	0.6925	17.43	95.61	40001	30000
	predinf[12]	398.4	116.2	0.8216	205.7	386.8	659.4	40001	30000
	predinf[13]	444.3	124.6	0.8854	237.1	431.5	724.4	40001	30000
	predinf[14]	122.2	59.33	0.3698	36.99	111.8	263.9	40001	30000
	predinf[15]	44.84	32.59	0.2289	5.32	37.29	127.9	40001	30000
	predinf[16]	48.01	35.31	0.2247	5.508	39.41	138.9	40001	30000
	predinf[17]	23.08	23.37	0.1653	0.6466	15.74	87.58	40001	30000
	predinf[18]	1.889	6.429	0.04218	3.956E-9	0.01943	18.66	40001	30000
	predinf[19]	1.91	6.589	0.0417	2.462E-9	0.01782	18.6	40001	30000
	predinf[20]	1.799	6.09	0.041	3.138E-9	0.0161	17.95	40001	30000
	predinf[21]	22.3	22.64	0.1586	0.5554	15.38	83.51	40001	30000
	predinf[22]	65.52	39.13	0.2512	13.18	58.02	161.3	40001	30000
	predinf[23]	23.24	23.63	0.1558	0.62	15.85	87.03	40001	30000
	predinf[24]	362.2	107.7	0.7454	184.6	350.5	603.7	40001	30000
	predinf[25]	337.7	101.8	0.7014	171.6	327.2	568.0	40001	30000
	predinf[26]	216.5	76.4	0.4915	95.83	206.4	391.6	40001	30000
	predinf[27]	152.4	62.21	0.3981	56.96	143.2	297.3	40001	30000
	predinf[28]	68.49	41.92	0.2817	13.15	59.74	174.0	40001	30000
	predinf[29]	1.938	6.359	0.04524	4.596E-9	0.02166	19.4	40001	30000
	predinf[30]	22.58	22.98	0.1441	0.5956	15.49	83.29	40001	30000
	predinf[31]	21.55	21.83	0.1457	0.5857	14.82	80.68	40001	30000
	predinf[32]	1.797	5.929	0.03703	4.04E-9	0.01791	17.97	40001	30000
	predinf[33]	1.791	6.119	0.03767	3.771E-9	0.01868	17.2	40001	30000
	predinf[34]	43.8	31.74	0.2111	5.247	36.41	124.1	40001	30000
	predinf[35]	65.54	39.47	0.2486	12.94	57.73	163.0	40001	30000
	predinf[36]	66.89	40.55	0.2703	12.94	58.63	168.5	40001	30000
	predinf[37]	431.5	124.9	0.8531	225.7	417.8	711.4	40001	30000
	predinf[38]	714.9	161.0	1.1	429.8	702.4	1062.0	40001	30000
	predinf[39]	294.5	89.77	0.5593	148.5	285.0	497.3	40001	30000
	predinf[40]	43.97	32.09	0.2114	5.286	36.39	126.6	40001	30000
	predinf[41]	1.767	6.008	0.04154	3.047E-9	0.01615	17.17	40001	30000
	predinf[42]	1.875	6.213	0.04056	3.503E-9	0.01906	18.95	40001	30000
	predinf[43]	1.767	5.938	0.03987	4.395E-9	0.0172	17.14	40001	30000
	predinf[44]	1.88	6.336	0.04056	3.118E-9	0.01819	18.39	40001	30000
	predinf[45]	1.842	6.251	0.0397	3.097E-9	0.01774	18.31	40001	30000
	predinf[46]	66.29	40.34	0.2472	13.27	58.06	166.9	40001	30000
	predinf[47]	43.03	31.09	0.2053	5.257	35.73	121.9	40001	30000
	predinf[48]	1.582	5.311	0.03151	4.495E-9	0.01569	15.13	40001	30000
	predinf[49]	72.25	43.73	0.2889	13.99	63.72	180.8	40001	30000
	predinf[50]	501.2	132.3	0.8478	276.3	488.9	793.7	40001	30000
	predinf[51]	576.6	153.9	1.114	316.3	562.0	918.8	40001	30000
	predinf[52]	133.3	59.01	0.3915	45.95	124.1	273.6	40001	30000
	predinf[53]	1.897	6.342	0.04399	3.633E-9	0.01874	18.54	40001	30000
	predinf[54]	1.861	6.334	0.03988	3.13E-9	0.01749	18.78	40001	30000
	predinf[55]	1.869	6.342	0.0409	3.217E-9	0.01995	18.14	40001	30000
	predinf[56]	21.48	21.71	0.1376	0.6112	14.79	81.0	40001	30000
	predinf[57]	1.77	5.807	0.03828	2.872E-9	0.0176	18.05	40001	30000
	predinf[58]	68.0	41.27	0.2708	13.27	59.49	171.2	40001	30000
	predinf[59]	104.9	50.13	0.3295	32.61	96.29	224.5	40001	30000
	predinf[60]	499.9	136.3	0.927	271.6	487.8	800.2	40001	30000
	predinf[61]	2054.0	343.0	2.23	1394.0	2048.0	2742.0	40001	30000
	predinf[62]	329.0	103.0	0.6627	163.3	317.2	565.0	40001	30000
	predinf[63]	40.23	28.96	0.1967	4.856	33.46	113.1	40001	30000
	predinf[64]	61.73	36.85	0.2561	12.37	54.55	151.6	40001	30000
	predinf[65]	1.947	6.623	0.04591	4.158E-9	0.01916	19.59	40001	30000
	predinf[66]	1.831	6.333	0.03832	3.916E-9	0.01762	17.79	40001	30000
	predinf[67]	1.905	6.287	0.04121	4.718E-9	0.01723	18.9	40001	30000
	predinf[68]	1.928	6.563	0.04107	3.59E-9	0.0179	19.0	40001	30000
	predinf[69]	1.947	6.735	0.04185	3.359E-9	0.01878	18.93	40001	30000
	predinf[70]	22.76	22.96	0.1583	0.5793	15.73	84.96	40001	30000
	predinf[71]	23.5	24.01	0.156	0.6663	16.04	89.15	40001	30000
	predinf[72]	98.16	52.57	0.3655	25.1	88.35	227.0	40001	30000
	predinf[73]	185.9	73.4	0.5079	72.65	175.6	359.0	40001	30000
	predinf[74]	203.2	75.67	0.5044	84.78	193.1	377.5	40001	30000
	predinf[75]	140.4	61.94	0.4406	48.56	130.7	285.6	40001	30000
	predinf[76]	1.988	6.711	0.04469	3.506E-9	0.01747	20.43	40001	30000
	predinf[77]	1.948	6.603	0.04328	2.973E-9	0.01847	19.14	40001	30000
	predinf[78]	1.888	6.447	0.04296	4.221E-9	0.01899	18.31	40001	30000
	predinf[79]	1.869	6.373	0.03988	2.639E-9	0.01925	18.46	40001	30000
	predinf[80]	1.997	6.776	0.04593	3.738E-9	0.02101	19.26	40001	30000
	predinf[81]	2.062	7.025	0.04406	3.369E-9	0.01883	20.39	40001	30000
	predinf[82]	1.999	6.71	0.04272	3.153E-9	0.02079	20.05	40001	30000
	predinf[83]	68.98	41.55	0.2724	13.49	60.46	171.5	40001	30000
	predinf[84]	43.25	31.8	0.2332	5.007	35.65	124.0	40001	30000
	predinf[85]	70.27	42.87	0.2824	13.9	61.57	175.0	40001	30000
	predinf[86]	302.6	98.5	0.6535	142.7	291.3	525.4	40001	30000
	predinf[87]	372.4	116.1	0.8172	184.4	359.5	635.6	40001	30000
	predinf[88]	92.29	48.79	0.3294	23.77	83.33	209.7	40001	30000
	predinf[89]	1.991	6.771	0.0425	3.366E-9	0.01763	19.52	40001	30000
	predinf[90]	1.983	6.595	0.04598	3.296E-9	0.021	19.22	40001	30000
	predinf[91]	2.019	6.848	0.04598	4.047E-9	0.01956	19.92	40001	30000
	predinf[92]	1.99	6.778	0.04245	2.574E-9	0.01931	19.66	40001	30000
	predinf[93]	1.928	6.525	0.04153	3.452E-9	0.01885	19.04	40001	30000
	predinf[94]	24.27	24.81	0.1613	0.649	16.62	91.3	40001	30000
	predinf[95]	51.18	37.75	0.2336	5.846	42.24	149.3	40001	30000
	predinf[96]	23.87	24.32	0.159	0.6451	16.26	89.36	40001	30000
	predinf[97]	69.34	41.53	0.2765	13.66	61.12	171.9	40001	30000
	predinf[98]	114.6	54.89	0.3796	35.16	105.5	246.1	40001	30000
	predinf[99]	145.0	64.58	0.4207	48.65	135.0	299.2	40001	30000
	predinf[100]	72.55	43.74	0.2944	14.25	63.78	180.0	40001	30000
	predinf[101]	1.983	6.766	0.04347	3.357E-9	0.01942	19.53	40001	30000
	predinf[102]	1.973	6.663	0.04277	4.162E-9	0.01888	19.24	40001	30000
	predinf[103]	1.982	6.77	0.04551	3.358E-9	0.01769	20.03	40001	30000
	predinf[104]	2.03	7.303	0.04662	3.571E-9	0.01814	20.11	40001	30000
	predinf[105]	2.023	6.855	0.04191	3.769E-9	0.0189	20.3	40001	30000
	predinf[106]	24.6	24.8	0.1637	0.6654	17.08	92.08	40001	30000
	predinf[107]	116.2	56.37	0.3835	35.13	106.8	251.5	40001	30000
	predinf[108]	2216.0	373.0	2.471	1496.0	2208.0	2964.0	40001	30000
	predinf[109]	989.2	203.2	1.361	628.2	976.5	1419.0	40001	30000
	predinf[110]	135.2	59.96	0.3913	46.49	125.9	277.1	40001	30000
	predinf[111]	65.37	38.99	0.2612	12.82	57.32	162.6	40001	30000
	predinf[112]	1.802	5.859	0.03791	4.028E-9	0.01857	17.79	40001	30000
	predinf[113]	22.71	23.02	0.1495	0.6271	15.75	84.5	40001	30000
	predinf[114]	1.82	6.269	0.03974	4.286E-9	0.0183	17.75	40001	30000
	predinf[115]	1.994	7.027	0.0461	2.539E-9	0.01626	19.72	40001	30000
	predinf[116]	1.887	6.334	0.04107	3.053E-9	0.01685	18.92	40001	30000
	predinf[117]	1.9	6.843	0.04196	3.486E-9	0.01961	18.46	40001	30000
	predinf[118]	22.92	23.29	0.1498	0.5963	15.65	84.93	40001	30000
	predinf[119]	86.19	45.6	0.2695	22.27	77.91	197.7	40001	30000
	predinf[120]	113.4	54.27	0.3607	34.76	104.3	244.5	40001	30000
	predinf[121]	190.8	71.34	0.4663	80.77	180.8	357.5	40001	30000
	predinf[122]	613.6	148.4	1.076	360.1	601.3	935.6	40001	30000
	predinf[123]	748.9	176.7	1.25	441.7	734.8	1132.0	40001	30000
	predinf[124]	132.9	58.25	0.4033	45.86	124.2	269.1	40001	30000
	predinf[125]	45.96	33.51	0.2189	5.384	38.03	131.1	40001	30000
	predinf[126]	65.43	39.08	0.2599	12.92	57.79	161.5	40001	30000
	predinf[127]	22.71	23.19	0.1525	0.5905	15.45	86.12	40001	30000
	predinf[128]	23.02	23.3	0.1662	0.6586	15.72	86.93	40001	30000
	predinf[129]	1.853	6.292	0.03921	2.469E-9	0.01804	18.07	40001	30000
	predinf[130]	43.5	32.05	0.1991	5.13	35.81	126.5	40001	30000
	predinf[131]	1.896	6.352	0.04106	4.485E-9	0.01922	19.09	40001	30000
	predinf[132]	219.1	82.68	0.6038	91.68	207.8	408.5	40001	30000
	tau	6.366E-6	9.954E-7	5.755E-9	4.614E-6	6.297E-6	8.519E-6	40001	30000
dic.stats()

DIC
Dbar = post.mean of -2logL; Dhat = -2LogL at post.mean of stochastic nodes
	Dbar	Dhat	pD	DIC	
allcause	1726.490	1611.650	114.841	1841.330	
inf	371.004	286.192	84.811	455.815	
kappa	1.386	1.386	-0.000	1.386	
total	2098.880	1899.230	199.652	2298.530	
history(*)

History

save(C:/Program Files/R/R-2.6.1/log.odc)
save(C:/Program Files/R/R-2.6.1/log.txt)
