# Supplementary material for: Revised estimates of influenza-associated excess mortality, United States, 1995 through 2005
Source: Emerg Themes Epidemiol. 2008 Dec 30;5:26. doi: 10.1186/1742-7622-5-26 (PMC2628891; doi:10.1186/1742-7622-5-26)
Supplement: Additional file 1 — Bayesian analysis of influenza mortality, U.S., 1995–2005 using WinBUGS. [file 1742-7622-5-26-S1.zip › log AG1 Thompson 8-17-2008.txt]

display(log)
check(p:/if/Papers and Chapters/Influenza/data and calculations/supplemental/model Thompson 8-12-2008.txt)
model is syntactically correct
data(C:/Program Files/R/R-2.6.1/data.txt)
data loaded
compile(3)
model compiled
inits(1,C:/Program Files/R/R-2.6.1/inits1.txt)
chain initialized but other chain(s) contain uninitialized variables
inits(2,C:/Program Files/R/R-2.6.1/inits2.txt)
chain initialized but other chain(s) contain uninitialized variables
inits(3,C:/Program Files/R/R-2.6.1/inits3.txt)
model is initialized
gen.inits()
command #Bugs:gen.inits cannot be executed (is greyed out)
thin.updater(5)
update(40000)
set(alpha1)
set(beta0)
set(beta1)
set(beta2)
set(beta3)
set(beta4)
set(mu)
set(predinf)
set(e.sys)
set(deviance)
dic.set()
update(10000)
coda(*,C:/Program Files/R/R-2.6.1/coda)
stats(*)

Node statistics
	 node	 mean	 sd	 MC error	2.5%	median	97.5%	start	sample
	alpha1	0.001449	8.545E-5	4.93E-7	0.001281	0.001449	0.001617	40001	30000
	beta0	9.922	0.001569	2.715E-5	9.919	9.922	9.925	40001	30000
	beta1	-0.03028	7.34E-4	1.582E-5	-0.03169	-0.03028	-0.02883	40001	30000
	beta2	0.00282	7.086E-5	1.502E-6	0.002682	0.00282	0.002958	40001	30000
	beta3	-0.01185	9.192E-4	5.146E-6	-0.01366	-0.01186	-0.01003	40001	30000
	beta4	-0.008791	9.563E-4	5.332E-6	-0.01065	-0.008794	-0.006922	40001	30000
	deviance	6118.0	3.455	0.03096	6113.0	6117.0	6126.0	40001	30000
	e.sys[1]	1238.0	38.1	0.5551	1163.0	1238.0	1313.0	40001	30000
	e.sys[2]	-808.0	36.49	0.5594	-879.3	-808.3	-736.5	40001	30000
	e.sys[3]	823.0	36.55	0.5683	751.6	822.9	894.7	40001	30000
	e.sys[4]	130.2	36.51	0.567	59.17	130.2	202.1	40001	30000
	e.sys[5]	725.8	36.67	0.5673	654.3	725.8	797.8	40001	30000
	e.sys[6]	330.4	37.1	0.5706	258.1	330.3	402.7	40001	30000
	e.sys[7]	1333.0	37.79	0.5737	1258.0	1333.0	1406.0	40001	30000
	e.sys[8]	1430.0	37.29	0.5702	1357.0	1430.0	1504.0	40001	30000
	e.sys[9]	72.42	36.87	0.5669	0.1664	72.42	144.5	40001	30000
	e.sys[10]	633.7	36.66	0.5644	562.3	633.4	705.7	40001	30000
	e.sys[11]	239.1	36.82	0.5602	167.9	239.0	311.0	40001	30000
	e.sys[12]	1707.0	36.42	0.5635	1636.0	1707.0	1778.0	40001	30000
	e.sys[13]	1831.0	28.67	0.2936	1774.0	1830.0	1887.0	40001	30000
	e.sys[14]	-149.0	29.24	0.2829	-206.4	-149.2	-91.64	40001	30000
	e.sys[15]	1063.0	27.61	0.2851	1008.0	1063.0	1117.0	40001	30000
	e.sys[16]	-244.3	27.67	0.2871	-298.8	-244.4	-190.2	40001	30000
	e.sys[17]	663.5	27.78	0.2875	609.1	663.3	717.6	40001	30000
	e.sys[18]	5.956	28.12	0.2876	-49.04	5.904	60.23	40001	30000
	e.sys[19]	395.8	28.43	0.2863	339.5	395.8	451.2	40001	30000
	e.sys[20]	-85.7	28.28	0.2841	-141.1	-85.68	-30.7	40001	30000
	e.sys[21]	-897.3	27.91	0.2822	-952.1	-897.4	-842.7	40001	30000
	e.sys[22]	-503.6	27.82	0.2821	-557.9	-503.5	-449.0	40001	30000
	e.sys[23]	-831.8	27.83	0.2824	-886.4	-831.8	-777.3	40001	30000
	e.sys[24]	85.85	29.92	0.2997	27.48	85.72	144.7	40001	30000
	e.sys[25]	748.6	25.45	0.1493	698.6	748.6	798.4	40001	30000
	e.sys[26]	-1858.0	24.15	0.1372	-1905.0	-1858.0	-1811.0	40001	30000
	e.sys[27]	228.7	23.99	0.1397	181.5	228.8	275.5	40001	30000
	e.sys[28]	-1011.0	23.98	0.1421	-1058.0	-1011.0	-963.9	40001	30000
	e.sys[29]	-413.5	24.16	0.1418	-461.2	-413.4	-366.5	40001	30000
	e.sys[30]	-1042.0	24.9	0.1405	-1091.0	-1042.0	-994.0	40001	30000
	e.sys[31]	-627.7	24.56	0.1341	-675.8	-627.6	-579.7	40001	30000
	e.sys[32]	-524.7	24.44	0.1315	-572.6	-524.5	-476.8	40001	30000
	e.sys[33]	-1602.0	24.15	0.1322	-1649.0	-1602.0	-1554.0	40001	30000
	e.sys[34]	-823.8	24.18	0.1355	-871.1	-823.8	-776.2	40001	30000
	e.sys[35]	-1350.0	24.83	0.1399	-1398.0	-1350.0	-1301.0	40001	30000
	e.sys[36]	-34.46	25.27	0.1411	-83.41	-34.65	14.83	40001	30000
	e.sys[37]	359.9	26.91	0.2015	307.0	360.0	412.7	40001	30000
	e.sys[38]	-1939.0	23.75	0.1873	-1985.0	-1939.0	-1892.0	40001	30000
	e.sys[39]	-303.5	25.33	0.1968	-353.3	-303.5	-253.7	40001	30000
	e.sys[40]	-1493.0	24.13	0.194	-1541.0	-1493.0	-1445.0	40001	30000
	e.sys[41]	-528.5	23.6	0.1915	-574.8	-528.4	-482.0	40001	30000
	e.sys[42]	-823.6	23.98	0.1891	-870.8	-823.5	-776.7	40001	30000
	e.sys[43]	-140.3	24.02	0.1872	-187.4	-140.2	-92.97	40001	30000
	e.sys[44]	-433.1	24.64	0.1878	-481.3	-433.1	-385.0	40001	30000
	e.sys[45]	-1103.0	23.75	0.1886	-1149.0	-1103.0	-1056.0	40001	30000
	e.sys[46]	-679.5	24.04	0.1924	-726.7	-679.4	-632.4	40001	30000
	e.sys[47]	-1115.0	23.97	0.1915	-1162.0	-1115.0	-1068.0	40001	30000
	e.sys[48]	-67.67	25.64	0.197	-117.5	-67.81	-17.51	40001	30000
	e.sys[49]	431.4	25.2	0.2676	382.0	431.1	480.8	40001	30000
	e.sys[50]	-1531.0	24.31	0.2639	-1579.0	-1531.0	-1483.0	40001	30000
	e.sys[51]	115.7	24.2	0.2646	68.01	115.7	162.9	40001	30000
	e.sys[52]	-652.0	24.48	0.2688	-700.3	-652.1	-603.7	40001	30000
	e.sys[53]	-144.0	24.23	0.2678	-191.7	-143.9	-96.51	40001	30000
	e.sys[54]	-717.9	24.33	0.2681	-765.6	-717.8	-670.0	40001	30000
	e.sys[55]	278.4	24.57	0.2676	230.4	278.5	326.7	40001	30000
	e.sys[56]	-313.0	24.52	0.268	-360.8	-313.0	-264.9	40001	30000
	e.sys[57]	-1083.0	24.4	0.2695	-1130.0	-1083.0	-1036.0	40001	30000
	e.sys[58]	-312.3	24.77	0.272	-361.2	-312.3	-263.8	40001	30000
	e.sys[59]	-925.5	24.68	0.2703	-974.3	-925.5	-876.9	40001	30000
	e.sys[60]	356.3	29.02	0.2809	299.2	356.2	413.5	40001	30000
	e.sys[61]	591.8	66.13	0.4636	462.3	591.7	721.3	40001	30000
	e.sys[62]	-995.7	25.57	0.3027	-1046.0	-995.7	-945.3	40001	30000
	e.sys[63]	-108.6	25.4	0.3044	-158.0	-108.6	-58.52	40001	30000
	e.sys[64]	-480.3	24.6	0.3041	-528.7	-480.3	-431.7	40001	30000
	e.sys[65]	341.3	24.56	0.3057	293.5	341.3	389.9	40001	30000
	e.sys[66]	-261.9	24.6	0.3054	-309.8	-261.8	-213.1	40001	30000
	e.sys[67]	461.9	24.8	0.3055	413.7	461.9	511.0	40001	30000
	e.sys[68]	94.58	24.78	0.306	46.58	94.5	143.4	40001	30000
	e.sys[69]	-559.5	24.74	0.3069	-607.6	-559.5	-511.3	40001	30000
	e.sys[70]	157.4	25.15	0.3092	108.1	157.4	206.8	40001	30000
	e.sys[71]	-379.3	26.25	0.311	-431.0	-379.3	-327.9	40001	30000
	e.sys[72]	878.2	25.33	0.3054	828.3	878.1	927.8	40001	30000
	e.sys[73]	1107.0	24.16	0.289	1059.0	1107.0	1154.0	40001	30000
	e.sys[74]	-920.2	24.1	0.2883	-967.4	-920.4	-873.1	40001	30000
	e.sys[75]	671.4	24.1	0.2898	624.3	671.5	718.9	40001	30000
	e.sys[76]	131.0	24.92	0.2953	82.44	130.9	179.9	40001	30000
	e.sys[77]	694.0	24.07	0.2937	647.1	694.0	741.4	40001	30000
	e.sys[78]	138.5	24.27	0.2938	91.47	138.6	186.5	40001	30000
	e.sys[79]	620.8	24.32	0.2939	573.8	620.7	668.7	40001	30000
	e.sys[80]	859.8	24.49	0.2943	812.0	859.8	908.2	40001	30000
	e.sys[81]	2080.0	24.29	0.2956	2033.0	2080.0	2128.0	40001	30000
	e.sys[82]	772.4	24.82	0.2977	723.8	772.5	821.0	40001	30000
	e.sys[83]	281.3	25.06	0.2966	231.7	281.5	330.2	40001	30000
	e.sys[84]	1033.0	25.47	0.295	983.0	1033.0	1083.0	40001	30000
	e.sys[85]	1472.0	26.04	0.2389	1421.0	1472.0	1523.0	40001	30000
	e.sys[86]	-835.6	23.51	0.2309	-881.9	-835.6	-789.0	40001	30000
	e.sys[87]	1188.0	23.25	0.2316	1142.0	1188.0	1233.0	40001	30000
	e.sys[88]	370.1	23.95	0.2375	323.5	370.0	416.6	40001	30000
	e.sys[89]	1119.0	23.38	0.2368	1074.0	1119.0	1165.0	40001	30000
	e.sys[90]	354.6	23.42	0.2365	309.6	354.6	401.0	40001	30000
	e.sys[91]	1376.0	23.76	0.2355	1330.0	1376.0	1423.0	40001	30000
	e.sys[92]	958.3	23.54	0.2354	912.4	958.2	1005.0	40001	30000
	e.sys[93]	76.55	23.61	0.2359	30.58	76.49	123.1	40001	30000
	e.sys[94]	427.3	24.18	0.2394	380.1	427.3	474.3	40001	30000
	e.sys[95]	432.6	25.5	0.2423	382.5	432.7	482.1	40001	30000
	e.sys[96]	1360.0	26.9	0.2442	1307.0	1360.0	1412.0	40001	30000
	e.sys[97]	1246.0	26.57	0.16	1193.0	1245.0	1298.0	40001	30000
	e.sys[98]	-897.9	23.82	0.1497	-945.0	-897.8	-851.2	40001	30000
	e.sys[99]	1042.0	24.19	0.1549	995.0	1043.0	1090.0	40001	30000
	e.sys[100]	40.87	24.89	0.1629	-7.999	40.76	89.34	40001	30000
	e.sys[101]	599.7	23.8	0.1592	553.4	599.6	646.3	40001	30000
	e.sys[102]	217.8	23.8	0.1575	171.5	217.7	264.6	40001	30000
	e.sys[103]	1253.0	23.9	0.1545	1206.0	1253.0	1300.0	40001	30000
	e.sys[104]	754.1	23.87	0.1528	707.2	753.9	801.2	40001	30000
	e.sys[105]	-191.5	23.87	0.153	-238.1	-191.5	-144.7	40001	30000
	e.sys[106]	593.2	24.26	0.1556	545.9	593.3	640.6	40001	30000
	e.sys[107]	425.4	25.39	0.1593	375.5	425.5	474.6	40001	30000
	e.sys[108]	-32.7	111.1	0.6538	-252.7	-33.26	185.6	40001	30000
	e.sys[109]	448.4	37.87	0.2612	374.0	448.6	522.3	40001	30000
	e.sys[110]	-785.4	28.54	0.1903	-841.9	-785.4	-729.8	40001	30000
	e.sys[111]	454.3	29.26	0.1966	396.4	454.4	511.4	40001	30000
	e.sys[112]	-576.8	27.52	0.1971	-630.5	-576.6	-523.0	40001	30000
	e.sys[113]	-40.31	27.71	0.1988	-94.38	-40.19	14.23	40001	30000
	e.sys[114]	-540.0	27.59	0.1982	-593.7	-540.0	-485.5	40001	30000
	e.sys[115]	417.3	27.78	0.196	363.0	417.4	471.6	40001	30000
	e.sys[116]	-20.2	27.59	0.1919	-74.18	-20.09	34.1	40001	30000
	e.sys[117]	-921.7	27.63	0.1903	-975.9	-921.8	-866.8	40001	30000
	e.sys[118]	-230.1	28.23	0.1908	-285.5	-230.0	-173.9	40001	30000
	e.sys[119]	-1010.0	28.94	0.1914	-1067.0	-1010.0	-953.2	40001	30000
	e.sys[120]	-20.1	28.43	0.1887	-76.46	-20.21	34.85	40001	30000
	e.sys[121]	125.9	36.03	0.4096	54.56	126.2	195.8	40001	30000
	e.sys[122]	-1901.0	41.33	0.4487	-1982.0	-1901.0	-1820.0	40001	30000
	e.sys[123]	6.249	37.17	0.4275	-66.43	6.331	78.66	40001	30000
	e.sys[124]	-530.4	36.11	0.4193	-600.8	-530.2	-459.9	40001	30000
	e.sys[125]	-365.6	36.28	0.4175	-436.8	-365.7	-294.1	40001	30000
	e.sys[126]	-974.2	36.39	0.4199	-1045.0	-974.1	-902.5	40001	30000
	e.sys[127]	386.8	36.57	0.4199	315.2	386.9	458.6	40001	30000
	e.sys[128]	-368.5	36.42	0.4163	-439.9	-368.4	-297.1	40001	30000
	e.sys[129]	-1298.0	36.41	0.4133	-1369.0	-1297.0	-1226.0	40001	30000
	e.sys[130]	-376.3	36.82	0.4103	-449.3	-376.1	-303.5	40001	30000
	e.sys[131]	-887.0	36.64	0.4093	-959.5	-886.8	-815.7	40001	30000
	e.sys[132]	331.8	36.86	0.4072	258.4	331.8	403.4	40001	30000
	mu[1]	20090.0	38.1	0.5551	20020.0	20090.0	20170.0	40001	30000
	mu[2]	20190.0	36.49	0.5594	20120.0	20190.0	20260.0	40001	30000
	mu[3]	20330.0	36.55	0.5683	20260.0	20330.0	20410.0	40001	30000
	mu[4]	20340.0	36.51	0.567	20270.0	20340.0	20410.0	40001	30000
	mu[5]	20400.0	36.67	0.5673	20330.0	20400.0	20470.0	40001	30000
	mu[6]	20550.0	37.1	0.5706	20480.0	20550.0	20620.0	40001	30000
	mu[7]	20680.0	37.79	0.5737	20600.0	20680.0	20750.0	40001	30000
	mu[8]	20670.0	37.29	0.5702	20600.0	20670.0	20740.0	40001	30000
	mu[9]	20610.0	36.87	0.5669	20540.0	20610.0	20680.0	40001	30000
	mu[10]	20520.0	36.66	0.5644	20450.0	20520.0	20590.0	40001	30000
	mu[11]	20360.0	36.82	0.5602	20290.0	20360.0	20440.0	40001	30000
	mu[12]	20370.0	36.42	0.5635	20300.0	20370.0	20440.0	40001	30000
	mu[13]	19890.0	28.67	0.2936	19840.0	19890.0	19950.0	40001	30000
	mu[14]	19560.0	29.24	0.2829	19500.0	19560.0	19610.0	40001	30000
	mu[15]	19700.0	27.61	0.2851	19640.0	19700.0	19750.0	40001	30000
	mu[16]	19760.0	27.67	0.2871	19700.0	19760.0	19810.0	40001	30000
	mu[17]	19850.0	27.78	0.2875	19800.0	19850.0	19900.0	40001	30000
	mu[18]	19990.0	28.12	0.2876	19940.0	19990.0	20050.0	40001	30000
	mu[19]	20090.0	28.43	0.2863	20030.0	20090.0	20140.0	40001	30000
	mu[20]	20110.0	28.28	0.2841	20050.0	20110.0	20170.0	40001	30000
	mu[21]	20050.0	27.91	0.2822	2.0E+4	20050.0	20110.0	40001	30000
	mu[22]	19960.0	27.82	0.2821	19910.0	19960.0	20020.0	40001	30000
	mu[23]	19870.0	27.83	0.2824	19820.0	19870.0	19920.0	40001	30000
	mu[24]	20020.0	29.92	0.2997	19960.0	20020.0	20080.0	40001	30000
	mu[25]	19490.0	25.45	0.1493	19440.0	19490.0	19540.0	40001	30000
	mu[26]	19250.0	24.15	0.1372	19200.0	19250.0	19290.0	40001	30000
	mu[27]	19270.0	23.99	0.1397	19230.0	19270.0	19320.0	40001	30000
	mu[28]	19330.0	23.98	0.1421	19280.0	19330.0	19380.0	40001	30000
	mu[29]	19480.0	24.16	0.1418	19430.0	19480.0	19530.0	40001	30000
	mu[30]	19620.0	24.9	0.1405	19570.0	19620.0	19670.0	40001	30000
	mu[31]	19650.0	24.56	0.1341	19610.0	19650.0	19700.0	40001	30000
	mu[32]	19680.0	24.44	0.1315	19630.0	19680.0	19720.0	40001	30000
	mu[33]	19620.0	24.15	0.1322	19570.0	19620.0	19670.0	40001	30000
	mu[34]	19530.0	24.18	0.1355	19480.0	19530.0	19580.0	40001	30000
	mu[35]	19380.0	24.83	0.1399	19340.0	19380.0	19430.0	40001	30000
	mu[36]	19280.0	25.27	0.1411	19230.0	19280.0	19320.0	40001	30000
	mu[37]	19260.0	26.91	0.2015	19210.0	19260.0	19320.0	40001	30000
	mu[38]	19080.0	23.74	0.1873	19030.0	19070.0	19120.0	40001	30000
	mu[39]	18850.0	25.33	0.1968	18800.0	18850.0	18900.0	40001	30000
	mu[40]	18970.0	24.13	0.194	18920.0	18970.0	19010.0	40001	30000
	mu[41]	19110.0	23.6	0.1915	19060.0	19110.0	19160.0	40001	30000
	mu[42]	19270.0	23.98	0.1891	19230.0	19270.0	19320.0	40001	30000
	mu[43]	19340.0	24.02	0.1872	19290.0	19340.0	19390.0	40001	30000
	mu[44]	19420.0	24.64	0.1878	19370.0	19420.0	19460.0	40001	30000
	mu[45]	19310.0	23.75	0.1886	19260.0	19310.0	19350.0	40001	30000
	mu[46]	19190.0	24.04	0.1924	19140.0	19190.0	19240.0	40001	30000
	mu[47]	19130.0	23.97	0.1915	19080.0	19130.0	19180.0	40001	30000
	mu[48]	18940.0	25.64	0.197	18890.0	18940.0	18990.0	40001	30000
	mu[49]	18730.0	25.2	0.2676	18680.0	18730.0	18780.0	40001	30000
	mu[50]	18880.0	24.31	0.2639	18830.0	18880.0	18920.0	40001	30000
	mu[51]	18870.0	24.2	0.2646	18830.0	18870.0	18920.0	40001	30000
	mu[52]	18800.0	24.48	0.2688	18750.0	18800.0	18840.0	40001	30000
	mu[53]	18970.0	24.23	0.2678	18920.0	18960.0	19010.0	40001	30000
	mu[54]	19040.0	24.33	0.2681	1.9E+4	19040.0	19090.0	40001	30000
	mu[55]	19140.0	24.57	0.2677	19090.0	19140.0	19180.0	40001	30000
	mu[56]	19160.0	24.52	0.268	19110.0	19160.0	19200.0	40001	30000
	mu[57]	19100.0	24.4	0.2695	19060.0	19100.0	19150.0	40001	30000
	mu[58]	18990.0	24.77	0.272	18940.0	18990.0	19040.0	40001	30000
	mu[59]	18930.0	24.68	0.2703	18880.0	18930.0	18980.0	40001	30000
	mu[60]	19180.0	29.02	0.2809	19120.0	19180.0	19240.0	40001	30000
	mu[61]	19780.0	66.13	0.4636	19650.0	19780.0	19910.0	40001	30000
	mu[62]	18860.0	25.57	0.3027	18810.0	18860.0	18920.0	40001	30000
	mu[63]	18620.0	25.4	0.3044	18570.0	18620.0	18670.0	40001	30000
	mu[64]	18730.0	24.6	0.3041	18680.0	18730.0	18780.0	40001	30000
	mu[65]	18820.0	24.56	0.3057	18770.0	18820.0	18870.0	40001	30000
	mu[66]	18950.0	24.6	0.3054	18900.0	18950.0	1.9E+4	40001	30000
	mu[67]	19040.0	24.8	0.3055	18990.0	19040.0	19090.0	40001	30000
	mu[68]	19060.0	24.78	0.306	19010.0	19060.0	19110.0	40001	30000
	mu[69]	19040.0	24.74	0.3069	18990.0	19040.0	19090.0	40001	30000
	mu[70]	18900.0	25.15	0.3092	18850.0	18900.0	18950.0	40001	30000
	mu[71]	18750.0	26.25	0.311	18700.0	18750.0	18810.0	40001	30000
	mu[72]	18730.0	25.33	0.3054	18680.0	18730.0	18780.0	40001	30000
	mu[73]	18820.0	24.16	0.289	18770.0	18820.0	18870.0	40001	30000
	mu[74]	18720.0	24.1	0.2883	18670.0	18720.0	18760.0	40001	30000
	mu[75]	18710.0	24.1	0.2898	18670.0	18710.0	18760.0	40001	30000
	mu[76]	18690.0	24.92	0.2953	18640.0	18690.0	18740.0	40001	30000
	mu[77]	18860.0	24.07	0.2937	18810.0	18860.0	18910.0	40001	30000
	mu[78]	18990.0	24.27	0.2938	18950.0	18990.0	19040.0	40001	30000
	mu[79]	19060.0	24.32	0.2939	19010.0	19060.0	19100.0	40001	30000
	mu[80]	19110.0	24.49	0.2943	19060.0	19110.0	19150.0	40001	30000
	mu[81]	19020.0	24.29	0.2956	18980.0	19020.0	19070.0	40001	30000
	mu[82]	18910.0	24.82	0.2977	18860.0	18910.0	18960.0	40001	30000
	mu[83]	18820.0	25.06	0.2966	18770.0	18820.0	18870.0	40001	30000
	mu[84]	18720.0	25.47	0.295	18670.0	18720.0	18770.0	40001	30000
	mu[85]	18720.0	26.04	0.2389	18670.0	18720.0	18770.0	40001	30000
	mu[86]	18940.0	23.51	0.2309	18900.0	18940.0	18990.0	40001	30000
	mu[87]	18920.0	23.25	0.2316	18870.0	18920.0	18960.0	40001	30000
	mu[88]	18840.0	23.95	0.2375	18790.0	18840.0	18880.0	40001	30000
	mu[89]	18980.0	23.38	0.2368	18930.0	18980.0	19020.0	40001	30000
	mu[90]	19090.0	23.42	0.2365	19040.0	19090.0	19130.0	40001	30000
	mu[91]	19210.0	23.76	0.2355	19160.0	19210.0	19250.0	40001	30000
	mu[92]	19200.0	23.54	0.2354	19150.0	19200.0	19250.0	40001	30000
	mu[93]	19200.0	23.61	0.2359	19150.0	19200.0	19250.0	40001	30000
	mu[94]	19030.0	24.18	0.2394	18980.0	19030.0	19080.0	40001	30000
	mu[95]	18890.0	25.5	0.2423	18840.0	18890.0	18940.0	40001	30000
	mu[96]	18750.0	26.9	0.2442	18700.0	18750.0	18810.0	40001	30000
	mu[97]	18950.0	26.57	0.16	18890.0	18950.0	1.9E+4	40001	30000
	mu[98]	19060.0	23.82	0.1497	19020.0	19060.0	19110.0	40001	30000
	mu[99]	19030.0	24.19	0.1549	18990.0	19030.0	19080.0	40001	30000
	mu[100]	19040.0	24.89	0.1629	18990.0	19040.0	19090.0	40001	30000
	mu[101]	19210.0	23.8	0.1592	19160.0	19210.0	19260.0	40001	30000
	mu[102]	19320.0	23.81	0.1575	19270.0	19320.0	19360.0	40001	30000
	mu[103]	19410.0	23.9	0.1545	19360.0	19410.0	19460.0	40001	30000
	mu[104]	19430.0	23.87	0.1528	19380.0	19430.0	19480.0	40001	30000
	mu[105]	19410.0	23.87	0.153	19360.0	19410.0	19450.0	40001	30000
	mu[106]	19290.0	24.26	0.1556	19240.0	19290.0	19340.0	40001	30000
	mu[107]	19140.0	25.39	0.1593	19100.0	19140.0	19190.0	40001	30000
	mu[108]	20980.0	111.1	0.6538	20760.0	20980.0	21200.0	40001	30000
	mu[109]	19940.0	37.87	0.2612	19860.0	19940.0	20010.0	40001	30000
	mu[110]	19320.0	28.54	0.1903	19260.0	19320.0	19370.0	40001	30000
	mu[111]	19290.0	29.26	0.1966	19230.0	19290.0	19350.0	40001	30000
	mu[112]	19460.0	27.52	0.1971	19410.0	19460.0	19510.0	40001	30000
	mu[113]	19520.0	27.71	0.1988	19470.0	19520.0	19580.0	40001	30000
	mu[114]	19690.0	27.59	0.1982	19640.0	19690.0	19740.0	40001	30000
	mu[115]	19780.0	27.78	0.196	19730.0	19780.0	19840.0	40001	30000
	mu[116]	19780.0	27.59	0.1919	19720.0	19780.0	19830.0	40001	30000
	mu[117]	19720.0	27.63	0.1903	19670.0	19720.0	19780.0	40001	30000
	mu[118]	19610.0	28.23	0.1908	19550.0	19610.0	19660.0	40001	30000
	mu[119]	19490.0	28.94	0.1914	19430.0	19490.0	19540.0	40001	30000
	mu[120]	19430.0	28.43	0.1887	19380.0	19430.0	19490.0	40001	30000
	mu[121]	19910.0	36.03	0.4096	19840.0	19910.0	19980.0	40001	30000
	mu[122]	20270.0	41.33	0.4487	20190.0	20270.0	20350.0	40001	30000
	mu[123]	20090.0	37.17	0.4275	20020.0	20090.0	20160.0	40001	30000
	mu[124]	20010.0	36.11	0.4193	19940.0	20010.0	20080.0	40001	30000
	mu[125]	20010.0	36.28	0.4175	19940.0	20010.0	20080.0	40001	30000
	mu[126]	20160.0	36.39	0.4199	20080.0	20160.0	20230.0	40001	30000
	mu[127]	20250.0	36.57	0.4199	20180.0	20250.0	20320.0	40001	30000
	mu[128]	20240.0	36.42	0.4163	20170.0	20240.0	20320.0	40001	30000
	mu[129]	20190.0	36.41	0.4133	20120.0	20190.0	20260.0	40001	30000
	mu[130]	20070.0	36.82	0.4103	19990.0	20070.0	20140.0	40001	30000
	mu[131]	2.0E+4	36.64	0.4093	19930.0	2.0E+4	20080.0	40001	30000
	mu[132]	19890.0	36.86	0.4072	19820.0	19890.0	19960.0	40001	30000
	predinf[1]	0.0	0.0	3.333E-13	0.0	0.0	0.0	40001	30000
	predinf[2]	116.7	6.834	0.03985	103.2	116.7	130.2	40001	30000
	predinf[3]	205.2	12.08	0.07037	181.4	205.3	229.0	40001	30000
	predinf[4]	88.21	5.195	0.03025	77.98	88.24	98.46	40001	30000
	predinf[5]	0.0	0.0	3.333E-13	0.0	0.0	0.0	40001	30000
	predinf[6]	0.0	0.0	3.333E-13	0.0	0.0	0.0	40001	30000
	predinf[7]	29.94	1.776	0.01032	26.44	29.94	33.44	40001	30000
	predinf[8]	0.0	0.0	3.333E-13	0.0	0.0	0.0	40001	30000
	predinf[9]	0.0	0.0	3.333E-13	0.0	0.0	0.0	40001	30000
	predinf[10]	29.71	1.75	0.01019	26.26	29.72	33.16	40001	30000
	predinf[11]	29.48	1.73	0.01008	26.07	29.5	32.89	40001	30000
	predinf[12]	176.3	10.35	0.06035	155.9	176.4	196.7	40001	30000
	predinf[13]	342.9	20.18	0.117	303.1	343.1	382.7	40001	30000
	predinf[14]	28.32	1.654	0.009588	25.05	28.33	31.57	40001	30000
	predinf[15]	113.8	6.68	0.0387	100.7	113.9	127.0	40001	30000
	predinf[16]	57.17	3.363	0.01947	50.56	57.19	63.8	40001	30000
	predinf[17]	0.0	0.0	3.333E-13	0.0	0.0	0.0	40001	30000
	predinf[18]	0.0	0.0	3.333E-13	0.0	0.0	0.0	40001	30000
	predinf[19]	0.0	0.0	3.333E-13	0.0	0.0	0.0	40001	30000
	predinf[20]	0.0	0.0	3.333E-13	0.0	0.0	0.0	40001	30000
	predinf[21]	0.0	0.0	3.333E-13	0.0	0.0	0.0	40001	30000
	predinf[22]	28.9	1.702	0.009851	25.55	28.91	32.25	40001	30000
	predinf[23]	86.18	5.061	0.02932	76.2	86.22	96.14	40001	30000
	predinf[24]	373.5	22.03	0.1277	330.1	373.7	416.9	40001	30000
	predinf[25]	363.7	21.41	0.1237	321.6	363.9	405.9	40001	30000
	predinf[26]	138.9	8.134	0.04699	122.9	139.0	155.0	40001	30000
	predinf[27]	111.4	6.532	0.03772	98.51	111.4	124.3	40001	30000
	predinf[28]	55.94	3.288	0.01897	49.47	55.96	62.42	40001	30000
	predinf[29]	56.37	3.326	0.01918	49.82	56.38	62.92	40001	30000
	predinf[30]	56.77	3.36	0.01936	50.16	56.78	63.38	40001	30000
	predinf[31]	0.0	0.0	3.333E-13	0.0	0.0	0.0	40001	30000
	predinf[32]	0.0	0.0	3.333E-13	0.0	0.0	0.0	40001	30000
	predinf[33]	0.0	0.0	3.333E-13	0.0	0.0	0.0	40001	30000
	predinf[34]	28.28	1.664	0.0096	25.0	28.29	31.56	40001	30000
	predinf[35]	28.07	1.645	0.009498	24.82	28.08	31.3	40001	30000
	predinf[36]	55.78	3.261	0.01884	49.34	55.8	62.2	40001	30000
	predinf[37]	441.4	26.03	0.1501	390.2	441.6	492.7	40001	30000
	predinf[38]	274.4	16.12	0.09294	242.7	274.5	306.2	40001	30000
	predinf[39]	0.0	0.0	3.333E-13	0.0	0.0	0.0	40001	30000
	predinf[40]	0.0	0.0	3.333E-13	0.0	0.0	0.0	40001	30000
	predinf[41]	0.0	0.0	3.333E-13	0.0	0.0	0.0	40001	30000
	predinf[42]	27.91	1.65	0.009489	24.66	27.92	31.16	40001	30000
	predinf[43]	0.0	0.0	3.333E-13	0.0	0.0	0.0	40001	30000
	predinf[44]	56.19	3.327	0.01913	49.64	56.2	62.76	40001	30000
	predinf[45]	0.0	0.0	3.333E-13	0.0	0.0	0.0	40001	30000
	predinf[46]	0.0	0.0	3.333E-13	0.0	0.0	0.0	40001	30000
	predinf[47]	82.97	4.868	0.02806	73.37	83.0	92.55	40001	30000
	predinf[48]	27.42	1.601	0.009235	24.26	27.43	30.57	40001	30000
	predinf[49]	108.3	6.324	0.03645	95.79	108.3	120.7	40001	30000
	predinf[50]	271.5	15.94	0.09185	240.2	271.6	302.9	40001	30000
	predinf[51]	217.5	12.78	0.07361	192.3	217.6	242.7	40001	30000
	predinf[52]	27.21	1.597	0.00919	24.07	27.22	30.36	40001	30000
	predinf[53]	54.88	3.236	0.0186	48.52	54.89	61.26	40001	30000
	predinf[54]	0.0	0.0	3.333E-13	0.0	0.0	0.0	40001	30000
	predinf[55]	0.0	0.0	3.333E-13	0.0	0.0	0.0	40001	30000
	predinf[56]	0.0	0.0	3.333E-13	0.0	0.0	0.0	40001	30000
	predinf[57]	0.0	0.0	3.333E-13	0.0	0.0	0.0	40001	30000
	predinf[58]	0.0	0.0	3.333E-13	0.0	0.0	0.0	40001	30000
	predinf[59]	82.1	4.815	0.02773	72.6	82.13	91.58	40001	30000
	predinf[60]	466.7	27.56	0.1588	412.3	466.8	520.9	40001	30000
	predinf[61]	1249.0	75.12	0.433	1101.0	1249.0	1397.0	40001	30000
	predinf[62]	352.0	20.7	0.1193	311.3	352.1	392.8	40001	30000
	predinf[63]	53.88	3.151	0.01814	47.67	53.89	60.08	40001	30000
	predinf[64]	54.2	3.182	0.01831	47.94	54.21	60.46	40001	30000
	predinf[65]	0.0	0.0	3.333E-13	0.0	0.0	0.0	40001	30000
	predinf[66]	0.0	0.0	3.333E-13	0.0	0.0	0.0	40001	30000
	predinf[67]	0.0	0.0	3.333E-13	0.0	0.0	0.0	40001	30000
	predinf[68]	0.0	0.0	3.333E-13	0.0	0.0	0.0	40001	30000
	predinf[69]	27.56	1.626	0.009347	24.36	27.57	30.77	40001	30000
	predinf[70]	0.0	0.0	3.333E-13	0.0	0.0	0.0	40001	30000
	predinf[71]	0.0	0.0	3.333E-13	0.0	0.0	0.0	40001	30000
	predinf[72]	108.2	6.33	0.03647	95.76	108.3	120.7	40001	30000
	predinf[73]	270.7	15.87	0.09148	239.5	270.8	301.9	40001	30000
	predinf[74]	188.9	11.05	0.06371	167.1	188.9	210.6	40001	30000
	predinf[75]	135.1	7.915	0.04559	119.5	135.1	150.7	40001	30000
	predinf[76]	0.0	0.0	3.333E-13	0.0	0.0	0.0	40001	30000
	predinf[77]	27.31	1.607	0.009244	24.15	27.31	30.48	40001	30000
	predinf[78]	27.5	1.624	0.009333	24.31	27.51	30.71	40001	30000
	predinf[79]	0.0	0.0	3.333E-13	0.0	0.0	0.0	40001	30000
	predinf[80]	27.66	1.635	0.009396	24.45	27.67	30.89	40001	30000
	predinf[81]	0.0	0.0	3.333E-13	0.0	0.0	0.0	40001	30000
	predinf[82]	0.0	0.0	3.333E-13	0.0	0.0	0.0	40001	30000
	predinf[83]	54.47	3.189	0.01837	48.18	54.49	60.74	40001	30000
	predinf[84]	81.18	4.742	0.02733	71.83	81.21	90.5	40001	30000
	predinf[85]	54.17	3.156	0.01821	47.96	54.19	60.38	40001	30000
	predinf[86]	299.6	17.58	0.1014	265.0	299.7	334.2	40001	30000
	predinf[87]	218.0	12.8	0.07376	192.9	218.1	243.1	40001	30000
	predinf[88]	27.27	1.599	0.009208	24.13	27.28	30.42	40001	30000
	predinf[89]	27.48	1.617	0.009307	24.3	27.49	30.67	40001	30000
	predinf[90]	0.0	0.0	3.333E-13	0.0	0.0	0.0	40001	30000
	predinf[91]	27.81	1.644	0.009453	24.58	27.82	31.05	40001	30000
	predinf[92]	0.0	0.0	3.333E-13	0.0	0.0	0.0	40001	30000
	predinf[93]	55.56	3.277	0.01886	49.11	55.58	62.01	40001	30000
	predinf[94]	0.0	0.0	3.333E-13	0.0	0.0	0.0	40001	30000
	predinf[95]	0.0	0.0	3.333E-13	0.0	0.0	0.0	40001	30000
	predinf[96]	0.0	0.0	3.333E-13	0.0	0.0	0.0	40001	30000
	predinf[97]	54.82	3.193	0.01845	48.53	54.84	61.1	40001	30000
	predinf[98]	192.4	11.25	0.065	170.2	192.4	214.5	40001	30000
	predinf[99]	110.0	6.435	0.03715	97.35	110.0	122.7	40001	30000
	predinf[100]	0.0	0.0	3.333E-13	0.0	0.0	0.0	40001	30000
	predinf[101]	27.81	1.636	0.009431	24.6	27.82	31.04	40001	30000
	predinf[102]	0.0	0.0	3.333E-13	0.0	0.0	0.0	40001	30000
	predinf[103]	0.0	0.0	3.333E-13	0.0	0.0	0.0	40001	30000
	predinf[104]	0.0	0.0	3.333E-13	0.0	0.0	0.0	40001	30000
	predinf[105]	28.1	1.655	0.009542	24.83	28.11	31.36	40001	30000
	predinf[106]	27.93	1.639	0.009458	24.7	27.94	31.15	40001	30000
	predinf[107]	27.72	1.621	0.009357	24.52	27.73	30.9	40001	30000
	predinf[108]	1996.0	122.2	0.7061	1756.0	1997.0	2237.0	40001	30000
	predinf[109]	709.3	42.0	0.2434	626.6	709.5	792.1	40001	30000
	predinf[110]	111.6	6.514	0.03774	98.82	111.7	124.4	40001	30000
	predinf[111]	27.93	1.63	0.009437	24.72	27.94	31.14	40001	30000
	predinf[112]	84.41	4.952	0.02865	74.67	84.44	94.15	40001	30000
	predinf[113]	0.0	0.0	3.333E-13	0.0	0.0	0.0	40001	30000
	predinf[114]	28.51	1.682	0.009717	25.2	28.52	31.82	40001	30000
	predinf[115]	28.65	1.692	0.009775	25.32	28.65	31.98	40001	30000
	predinf[116]	0.0	0.0	3.333E-13	0.0	0.0	0.0	40001	30000
	predinf[117]	0.0	0.0	3.333E-13	0.0	0.0	0.0	40001	30000
	predinf[118]	0.0	0.0	3.333E-13	0.0	0.0	0.0	40001	30000
	predinf[119]	28.21	1.649	0.009548	24.96	28.22	31.45	40001	30000
	predinf[120]	112.3	6.558	0.03799	99.35	112.3	125.2	40001	30000
	predinf[121]	229.5	13.42	0.07812	203.0	229.5	255.8	40001	30000
	predinf[122]	607.4	35.88	0.2088	536.7	607.6	677.9	40001	30000
	predinf[123]	374.9	22.07	0.1284	331.4	375.0	418.3	40001	30000
	predinf[124]	173.2	10.18	0.05918	153.1	173.2	193.2	40001	30000
	predinf[125]	28.98	1.704	0.009897	25.62	28.98	32.33	40001	30000
	predinf[126]	29.18	1.721	0.009992	25.8	29.19	32.57	40001	30000
	predinf[127]	29.32	1.732	0.01005	25.92	29.33	32.73	40001	30000
	predinf[128]	0.0	0.0	3.333E-13	0.0	0.0	0.0	40001	30000
	predinf[129]	0.0	0.0	3.333E-13	0.0	0.0	0.0	40001	30000
	predinf[130]	0.0	0.0	3.333E-13	0.0	0.0	0.0	40001	30000
	predinf[131]	86.76	5.078	0.02954	76.75	86.79	96.73	40001	30000
	predinf[132]	114.9	6.712	0.03907	101.7	115.0	128.1	40001	30000
dic.stats()

DIC
Dbar = post.mean of -2logL; Dhat = -2LogL at post.mean of stochastic nodes
	Dbar	Dhat	pD	DIC	
allcause	6117.590	6111.560	6.028	6123.610	
total	6117.590	6111.560	6.028	6123.610	
history(*)

History

save(C:/Program Files/R/R-2.6.1/log.odc)
save(C:/Program Files/R/R-2.6.1/log.txt)
