# Supplementary material for: Revised estimates of influenza-associated excess mortality, United States, 1995 through 2005
Source: Emerg Themes Epidemiol. 2008 Dec 30;5:26. doi: 10.1186/1742-7622-5-26 (PMC2628891; doi:10.1186/1742-7622-5-26)
Supplement: Additional file 1 — Bayesian analysis of influenza mortality, U.S., 1995–2005 using WinBUGS. [file 1742-7622-5-26-S1.zip › log AG1 8-15-2008.txt]

display(log)
check(p:/if/Papers and Chapters/Influenza/data and calculations/Final results, 6-6-2008/model AG1 8-15.txt)
model is syntactically correct
data(C:/Program Files/R/R-2.6.1/data.txt)
data loaded
compile(3)
model compiled
inits(1,C:/Program Files/R/R-2.6.1/inits1.txt)
chain initialized but other chain(s) contain uninitialized variables
inits(2,C:/Program Files/R/R-2.6.1/inits2.txt)
chain initialized but other chain(s) contain uninitialized variables
inits(3,C:/Program Files/R/R-2.6.1/inits3.txt)
model is initialized
gen.inits()
command #Bugs:gen.inits cannot be executed (is greyed out)
thin.updater(5)
update(40000)
set(delta)
set(alpha1)
set(beta0)
set(beta1)
set(beta2)
set(beta3)
set(lambda_all)
set(predinf)
set(lambda_inf)
set(e.sys)
set(lambda_sys)
set(deviance)
dic.set()
update(10000)
coda(*,C:/Program Files/R/R-2.6.1/coda)
stats(*)

Node statistics
	 node	 mean	 sd	 MC error	2.5%	median	97.5%	start	sample
	alpha1	9.595	7.331	0.04339	1.152	7.854	26.95	40001	30000
	beta0[1]	20920.0	260.1	1.535	20410.0	20920.0	21430.0	40001	30000
	beta0[2]	18810.0	253.9	1.48	18310.0	18810.0	19310.0	40001	30000
	beta0[3]	20420.0	250.8	1.557	19920.0	20420.0	20910.0	40001	30000
	beta0[4]	19610.0	249.1	1.474	19120.0	19610.0	20100.0	40001	30000
	beta0[5]	20370.0	249.5	1.428	19880.0	20370.0	20860.0	40001	30000
	beta0[6]	19960.0	248.0	1.405	19470.0	19960.0	20440.0	40001	30000
	beta0[7]	20870.0	248.4	1.557	20380.0	20870.0	21360.0	40001	30000
	beta0[8]	20580.0	249.2	1.426	20100.0	20590.0	21070.0	40001	30000
	beta0[9]	19820.0	248.8	1.528	19340.0	19820.0	20310.0	40001	30000
	beta0[10]	20170.0	248.2	1.387	19680.0	20170.0	20660.0	40001	30000
	beta0[11]	19610.0	248.4	1.481	19120.0	19610.0	20100.0	40001	30000
	beta0[12]	20630.0	259.3	1.647	20120.0	20630.0	21130.0	40001	30000
	beta1	-323.1	47.93	0.2878	-417.1	-323.0	-228.7	40001	30000
	beta2	2.793	0.4261	0.002612	1.955	2.79	3.628	40001	30000
	beta3	-3.194	318.7	1.943	-632.4	-3.001	621.0	40001	30000
	delta	-13.06	0.1366	7.633E-4	-13.34	-13.06	-12.8	40001	30000
	deviance	2023.0	21.59	0.1294	1982.0	2022.0	2067.0	40001	30000
	e.sys[1]	411.4	259.9	1.533	-97.35	411.3	921.4	40001	30000
	e.sys[2]	535.7	250.7	1.459	43.28	533.9	1030.0	40001	30000
	e.sys[3]	670.8	252.3	1.585	171.6	670.1	1166.0	40001	30000
	e.sys[4]	829.0	250.4	1.49	336.4	829.1	1323.0	40001	30000
	e.sys[5]	762.4	249.6	1.429	271.5	762.5	1253.0	40001	30000
	e.sys[6]	918.3	248.0	1.407	437.0	918.2	1410.0	40001	30000
	e.sys[7]	1124.0	248.9	1.561	636.1	1125.0	1618.0	40001	30000
	e.sys[8]	1514.0	249.2	1.424	1029.0	1514.0	2004.0	40001	30000
	e.sys[9]	860.1	248.8	1.528	372.9	860.9	1345.0	40001	30000
	e.sys[10]	972.7	248.8	1.385	486.6	972.2	1462.0	40001	30000
	e.sys[11]	980.3	248.7	1.476	491.1	981.3	1472.0	40001	30000
	e.sys[12]	1383.0	251.3	1.588	890.5	1382.0	1877.0	40001	30000
	e.sys[13]	1003.0	232.1	1.349	541.2	1002.0	1453.0	40001	30000
	e.sys[14]	909.0	234.5	1.379	445.8	907.4	1371.0	40001	30000
	e.sys[15]	621.0	231.3	1.466	164.6	620.2	1075.0	40001	30000
	e.sys[16]	203.1	230.8	1.347	-250.6	203.9	657.2	40001	30000
	e.sys[17]	465.0	230.4	1.312	14.28	465.7	918.3	40001	30000
	e.sys[18]	354.9	229.4	1.299	-88.22	354.8	806.8	40001	30000
	e.sys[19]	-74.89	229.2	1.427	-524.0	-74.54	377.5	40001	30000
	e.sys[20]	-244.1	230.0	1.314	-690.9	-245.3	204.9	40001	30000
	e.sys[21]	-350.3	230.1	1.423	-801.0	-350.6	98.18	40001	30000
	e.sys[22]	-402.3	229.7	1.28	-852.1	-402.4	48.81	40001	30000
	e.sys[23]	-285.5	230.6	1.366	-740.4	-284.8	170.3	40001	30000
	e.sys[24]	-333.7	234.3	1.504	-792.8	-332.3	121.5	40001	30000
	e.sys[25]	-190.7	222.5	1.256	-635.5	-190.2	244.0	40001	30000
	e.sys[26]	-852.6	222.2	1.315	-1291.0	-854.5	-414.8	40001	30000
	e.sys[27]	-341.8	220.8	1.387	-775.9	-342.1	91.86	40001	30000
	e.sys[28]	-694.1	220.3	1.302	-1128.0	-693.8	-259.1	40001	30000
	e.sys[29]	-706.7	221.1	1.26	-1142.0	-706.1	-272.5	40001	30000
	e.sys[30]	-790.8	220.6	1.259	-1214.0	-791.6	-354.9	40001	30000
	e.sys[31]	-1237.0	218.6	1.352	-1662.0	-1237.0	-808.6	40001	30000
	e.sys[32]	-821.9	219.6	1.257	-1254.0	-823.0	-390.8	40001	30000
	e.sys[33]	-1192.0	220.1	1.366	-1626.0	-1193.0	-764.2	40001	30000
	e.sys[34]	-857.8	219.3	1.216	-1288.0	-857.2	-427.1	40001	30000
	e.sys[35]	-974.2	219.4	1.302	-1409.0	-974.2	-540.2	40001	30000
	e.sys[36]	-796.0	229.5	1.522	-1240.0	-798.3	-343.6	40001	30000
	e.sys[37]	-578.9	221.4	1.229	-1021.0	-577.3	-148.6	40001	30000
	e.sys[38]	-894.9	220.0	1.338	-1331.0	-894.1	-459.7	40001	30000
	e.sys[39]	-999.5	219.7	1.366	-1430.0	-999.3	-566.0	40001	30000
	e.sys[40]	-1267.0	217.5	1.271	-1690.0	-1267.0	-838.5	40001	30000
	e.sys[41]	-915.6	217.3	1.237	-1344.0	-915.8	-487.4	40001	30000
	e.sys[42]	-649.5	217.7	1.251	-1070.0	-650.0	-215.9	40001	30000
	e.sys[43]	-808.4	215.8	1.323	-1229.0	-808.9	-386.3	40001	30000
	e.sys[44]	-751.9	217.9	1.261	-1180.0	-753.3	-323.0	40001	30000
	e.sys[45]	-751.9	217.8	1.352	-1184.0	-752.6	-325.7	40001	30000
	e.sys[46]	-790.1	216.4	1.207	-1217.0	-790.0	-364.9	40001	30000
	e.sys[47]	-757.8	217.5	1.287	-1183.0	-758.7	-328.6	40001	30000
	e.sys[48]	-900.6	230.0	1.521	-1347.0	-901.9	-448.1	40001	30000
	e.sys[49]	-725.1	228.2	1.31	-1173.0	-727.3	-276.5	40001	30000
	e.sys[50]	-487.7	222.1	1.334	-927.1	-486.6	-51.28	40001	30000
	e.sys[51]	-434.7	221.5	1.417	-868.3	-434.8	-0.3708	40001	30000
	e.sys[52]	-406.8	219.5	1.271	-833.7	-406.7	24.17	40001	30000
	e.sys[53]	-494.4	220.1	1.245	-925.7	-494.2	-60.61	40001	30000
	e.sys[54]	-564.5	219.7	1.273	-988.1	-566.2	-125.3	40001	30000
	e.sys[55]	-392.2	217.9	1.319	-816.2	-393.8	34.7	40001	30000
	e.sys[56]	-672.5	218.8	1.261	-1102.0	-673.4	-242.7	40001	30000
	e.sys[57]	-734.6	220.1	1.366	-1169.0	-735.2	-304.9	40001	30000
	e.sys[58]	-423.8	218.6	1.225	-855.8	-424.0	3.798	40001	30000
	e.sys[59]	-568.4	219.5	1.291	-999.0	-568.3	-136.2	40001	30000
	e.sys[60]	-187.5	228.5	1.469	-634.1	-186.2	250.2	40001	30000
	e.sys[61]	219.6	329.5	1.831	-502.4	248.9	792.0	40001	30000
	e.sys[62]	134.6	228.1	1.399	-316.2	137.3	580.3	40001	30000
	e.sys[63]	-729.5	223.6	1.382	-1166.0	-729.9	-290.2	40001	30000
	e.sys[64]	-181.5	222.6	1.292	-613.5	-181.6	256.4	40001	30000
	e.sys[65]	-10.7	222.1	1.265	-445.4	-11.31	428.7	40001	30000
	e.sys[66]	-73.85	222.9	1.297	-506.1	-75.22	371.1	40001	30000
	e.sys[67]	-174.6	220.8	1.324	-607.2	-175.8	257.4	40001	30000
	e.sys[68]	-230.9	221.6	1.279	-666.4	-231.2	202.8	40001	30000
	e.sys[69]	-157.6	223.2	1.377	-597.9	-158.3	278.3	40001	30000
	e.sys[70]	80.74	221.7	1.254	-355.6	81.02	515.0	40001	30000
	e.sys[71]	-41.56	221.9	1.31	-478.2	-41.73	392.8	40001	30000
	e.sys[72]	135.4	231.2	1.524	-314.1	135.1	589.1	40001	30000
	e.sys[73]	143.3	226.0	1.266	-302.2	143.7	584.4	40001	30000
	e.sys[74]	155.9	225.2	1.367	-289.0	156.8	600.2	40001	30000
	e.sys[75]	154.6	224.1	1.375	-280.8	153.8	594.3	40001	30000
	e.sys[76]	446.1	223.5	1.293	8.86	446.3	886.7	40001	30000
	e.sys[77]	412.8	223.3	1.265	-23.62	412.9	854.9	40001	30000
	e.sys[78]	397.3	224.2	1.305	-39.77	395.7	842.1	40001	30000
	e.sys[79]	36.71	221.9	1.318	-399.1	34.91	472.7	40001	30000
	e.sys[80]	605.3	222.7	1.282	167.4	605.5	1042.0	40001	30000
	e.sys[81]	2515.0	224.0	1.373	2074.0	2515.0	2953.0	40001	30000
	e.sys[82]	748.1	222.7	1.264	307.6	748.2	1184.0	40001	30000
	e.sys[83]	707.0	223.1	1.312	267.7	707.3	1144.0	40001	30000
	e.sys[84]	324.9	234.3	1.518	-129.3	324.4	784.0	40001	30000
	e.sys[85]	419.0	235.5	1.359	-39.77	417.0	890.3	40001	30000
	e.sys[86]	363.0	224.8	1.382	-81.27	364.8	800.0	40001	30000
	e.sys[87]	774.2	223.6	1.378	338.4	775.1	1211.0	40001	30000
	e.sys[88]	755.1	221.5	1.282	322.7	755.6	1193.0	40001	30000
	e.sys[89]	890.6	221.5	1.246	459.0	890.8	1329.0	40001	30000
	e.sys[90]	648.6	222.3	1.288	215.2	647.0	1088.0	40001	30000
	e.sys[91]	864.8	220.6	1.304	432.8	862.7	1299.0	40001	30000
	e.sys[92]	739.6	220.8	1.26	305.1	740.2	1170.0	40001	30000
	e.sys[93]	602.9	222.7	1.36	164.2	602.3	1038.0	40001	30000
	e.sys[94]	456.2	221.1	1.262	18.92	456.7	889.3	40001	30000
	e.sys[95]	874.9	221.3	1.295	437.7	874.7	1306.0	40001	30000
	e.sys[96]	650.4	239.5	1.544	188.0	649.8	1126.0	40001	30000
	e.sys[97]	228.5	234.8	1.379	-229.1	227.2	696.8	40001	30000
	e.sys[98]	267.4	222.5	1.358	-168.9	268.7	701.8	40001	30000
	e.sys[99]	596.0	221.1	1.341	167.1	595.5	1030.0	40001	30000
	e.sys[100]	444.5	220.3	1.265	14.68	445.1	880.6	40001	30000
	e.sys[101]	410.0	220.5	1.231	-24.19	410.7	842.2	40001	30000
	e.sys[102]	551.9	221.1	1.273	119.3	551.1	988.0	40001	30000
	e.sys[103]	764.2	219.6	1.294	336.4	761.6	1197.0	40001	30000
	e.sys[104]	576.9	219.7	1.246	145.6	577.0	1006.0	40001	30000
	e.sys[105]	357.7	220.6	1.326	-76.02	357.3	788.2	40001	30000
	e.sys[106]	680.5	220.2	1.257	247.4	680.5	1111.0	40001	30000
	e.sys[107]	924.0	220.0	1.278	490.0	922.6	1354.0	40001	30000
	e.sys[108]	627.8	474.9	2.797	-452.3	701.9	1360.0	40001	30000
	e.sys[109]	-126.4	248.2	1.38	-632.4	-120.6	351.4	40001	30000
	e.sys[110]	334.0	233.0	1.414	-121.8	333.5	791.5	40001	30000
	e.sys[111]	-38.03	231.3	1.382	-488.5	-38.07	419.5	40001	30000
	e.sys[112]	-107.7	228.5	1.322	-553.6	-107.1	345.0	40001	30000
	e.sys[113]	-237.3	229.1	1.289	-684.3	-237.8	208.2	40001	30000
	e.sys[114]	-172.4	229.5	1.317	-620.8	-171.7	278.9	40001	30000
	e.sys[115]	-36.0	228.7	1.354	-483.2	-37.39	416.8	40001	30000
	e.sys[116]	-181.4	228.4	1.289	-630.6	-181.2	265.9	40001	30000
	e.sys[117]	-376.5	228.4	1.357	-824.7	-377.0	71.28	40001	30000
	e.sys[118]	-148.8	228.7	1.331	-600.6	-147.4	303.1	40001	30000
	e.sys[119]	-499.9	228.6	1.341	-949.5	-501.4	-53.98	40001	30000
	e.sys[120]	-610.6	239.9	1.454	-1074.0	-610.4	-132.0	40001	30000
	e.sys[121]	-799.5	264.6	1.607	-1324.0	-798.0	-282.1	40001	30000
	e.sys[122]	-479.4	277.6	1.667	-1033.0	-475.7	59.84	40001	30000
	e.sys[123]	-285.5	267.9	1.631	-817.0	-284.3	234.8	40001	30000
	e.sys[124]	-30.84	261.9	1.553	-546.5	-30.36	482.7	40001	30000
	e.sys[125]	-568.7	261.7	1.506	-1082.0	-569.2	-60.72	40001	30000
	e.sys[126]	-628.8	261.5	1.507	-1141.0	-628.1	-119.0	40001	30000
	e.sys[127]	-86.57	261.8	1.566	-601.4	-86.82	428.4	40001	30000
	e.sys[128]	-550.2	261.1	1.49	-1058.0	-549.5	-46.1	40001	30000
	e.sys[129]	-774.3	260.2	1.539	-1286.0	-774.6	-263.0	40001	30000
	e.sys[130]	-319.5	261.3	1.555	-835.5	-318.3	192.2	40001	30000
	e.sys[131]	-365.4	261.4	1.534	-876.9	-365.6	144.3	40001	30000
	e.sys[132]	-287.5	271.2	1.619	-811.0	-289.0	244.5	40001	30000
	lambda_all[1]	21320.0	143.1	0.7961	21040.0	21320.0	21600.0	40001	30000
	lambda_all[2]	19360.0	136.8	0.7617	19090.0	19360.0	19630.0	40001	30000
	lambda_all[3]	21130.0	142.0	0.8163	20850.0	21130.0	21410.0	40001	30000
	lambda_all[4]	20430.0	138.7	0.7789	20160.0	20430.0	20710.0	40001	30000
	lambda_all[5]	21100.0	142.4	0.7152	20820.0	21100.0	21380.0	40001	30000
	lambda_all[6]	20840.0	141.6	0.7663	20570.0	20840.0	21120.0	40001	30000
	lambda_all[7]	21960.0	144.7	0.8421	21670.0	21960.0	22250.0	40001	30000
	lambda_all[8]	22030.0	144.1	0.8632	21750.0	22030.0	22320.0	40001	30000
	lambda_all[9]	20650.0	141.8	0.77	20370.0	20650.0	20930.0	40001	30000
	lambda_all[10]	21110.0	141.8	0.791	20830.0	21110.0	21390.0	40001	30000
	lambda_all[11]	20560.0	141.3	0.8265	20290.0	20560.0	20840.0	40001	30000
	lambda_all[12]	22010.0	145.6	0.7742	21730.0	22010.0	22300.0	40001	30000
	lambda_all[13]	21680.0	144.3	0.8273	21400.0	21680.0	21960.0	40001	30000
	lambda_all[14]	19370.0	136.7	0.7574	19100.0	19370.0	19640.0	40001	30000
	lambda_all[15]	20730.0	141.3	0.8497	20460.0	20730.0	21010.0	40001	30000
	lambda_all[16]	19510.0	136.7	0.782	19240.0	19510.0	19770.0	40001	30000
	lambda_all[17]	20490.0	140.4	0.8162	20220.0	20490.0	20770.0	40001	30000
	lambda_all[18]	19980.0	139.2	0.7364	19710.0	19980.0	20250.0	40001	30000
	lambda_all[19]	20490.0	139.7	0.8269	20210.0	20490.0	20760.0	40001	30000
	lambda_all[20]	20040.0	138.7	0.8405	19770.0	20040.0	20310.0	40001	30000
	lambda_all[21]	19170.0	137.1	0.7417	18900.0	19170.0	19440.0	40001	30000
	lambda_all[22]	19480.0	136.2	0.7387	19210.0	19480.0	19740.0	40001	30000
	lambda_all[23]	19050.0	136.0	0.7676	18790.0	19050.0	19320.0	40001	30000
	lambda_all[24]	20120.0	138.6	0.8489	19850.0	20120.0	20390.0	40001	30000
	lambda_all[25]	20250.0	139.5	0.8049	19970.0	20250.0	20520.0	40001	30000
	lambda_all[26]	17420.0	129.8	0.7269	17170.0	17420.0	17680.0	40001	30000
	lambda_all[27]	19520.0	137.5	0.7522	19250.0	19520.0	19790.0	40001	30000
	lambda_all[28]	18350.0	133.9	0.7835	18080.0	18350.0	18610.0	40001	30000
	lambda_all[29]	19090.0	135.4	0.774	18830.0	19090.0	19360.0	40001	30000
	lambda_all[30]	18610.0	134.6	0.7901	18340.0	18610.0	18870.0	40001	30000
	lambda_all[31]	19080.0	136.0	0.8301	18810.0	19070.0	19350.0	40001	30000
	lambda_all[32]	19190.0	135.8	0.777	18920.0	19190.0	19450.0	40001	30000
	lambda_all[33]	18060.0	132.5	0.7653	17810.0	18060.0	18330.0	40001	30000
	lambda_all[34]	18740.0	134.9	0.8388	18480.0	18740.0	19010.0	40001	30000
	lambda_all[35]	18070.0	132.3	0.7539	17810.0	18070.0	18330.0	40001	30000
	lambda_all[36]	19270.0	136.9	0.7931	19010.0	19270.0	19540.0	40001	30000
	lambda_all[37]	19650.0	138.5	0.8589	19380.0	19650.0	19920.0	40001	30000
	lambda_all[38]	17170.0	129.7	0.7461	16920.0	17170.0	17420.0	40001	30000
	lambda_all[39]	18590.0	133.6	0.8707	18330.0	18590.0	18860.0	40001	30000
	lambda_all[40]	17520.0	130.6	0.8155	17270.0	17520.0	17780.0	40001	30000
	lambda_all[41]	18620.0	134.3	0.7893	18360.0	18620.0	18880.0	40001	30000
	lambda_all[42]	18480.0	134.7	0.7892	18210.0	18480.0	18740.0	40001	30000
	lambda_all[43]	19230.0	135.4	0.7506	18970.0	19230.0	19500.0	40001	30000
	lambda_all[44]	19010.0	136.2	0.7956	18750.0	19010.0	19280.0	40001	30000
	lambda_all[45]	18230.0	133.0	0.7566	17970.0	18230.0	18490.0	40001	30000
	lambda_all[46]	18540.0	134.9	0.8337	18280.0	18540.0	18810.0	40001	30000
	lambda_all[47]	18040.0	132.7	0.7658	17790.0	18040.0	18300.0	40001	30000
	lambda_all[48]	18910.0	134.4	0.8157	18640.0	18910.0	19170.0	40001	30000
	lambda_all[49]	19190.0	136.0	0.7496	18920.0	19190.0	19460.0	40001	30000
	lambda_all[50]	17360.0	129.4	0.7737	17110.0	17360.0	17620.0	40001	30000
	lambda_all[51]	19010.0	136.2	0.7682	18740.0	19010.0	19280.0	40001	30000
	lambda_all[52]	18160.0	131.7	0.8091	17900.0	18160.0	18420.0	40001	30000
	lambda_all[53]	18840.0	135.5	0.7514	18580.0	18840.0	19110.0	40001	30000
	lambda_all[54]	18350.0	133.5	0.7161	18090.0	18350.0	18610.0	40001	30000
	lambda_all[55]	19430.0	137.0	0.7819	19160.0	19430.0	19700.0	40001	30000
	lambda_all[56]	18870.0	134.3	0.8562	18610.0	18870.0	19140.0	40001	30000
	lambda_all[57]	18050.0	132.0	0.7097	17790.0	18050.0	18310.0	40001	30000
	lambda_all[58]	18690.0	134.5	0.7841	18430.0	18690.0	18960.0	40001	30000
	lambda_all[59]	18020.0	132.9	0.7299	17770.0	18020.0	18290.0	40001	30000
	lambda_all[60]	19540.0	136.2	0.7392	19280.0	19540.0	19810.0	40001	30000
	lambda_all[61]	20370.0	140.1	0.8371	20090.0	20370.0	20640.0	40001	30000
	lambda_all[62]	17870.0	131.6	0.7875	17610.0	17870.0	18120.0	40001	30000
	lambda_all[63]	18540.0	134.3	0.7681	18270.0	18540.0	18800.0	40001	30000
	lambda_all[64]	18260.0	133.2	0.7667	1.8E+4	18260.0	18520.0	40001	30000
	lambda_all[65]	19160.0	135.6	0.7668	18900.0	19160.0	19430.0	40001	30000
	lambda_all[66]	18690.0	133.5	0.8249	18430.0	18690.0	18960.0	40001	30000
	lambda_all[67]	19510.0	136.9	0.8113	19240.0	19510.0	19780.0	40001	30000
	lambda_all[68]	19170.0	135.4	0.8424	18900.0	19170.0	19440.0	40001	30000
	lambda_all[69]	18480.0	133.6	0.804	18220.0	18480.0	18740.0	40001	30000
	lambda_all[70]	19050.0	135.3	0.7931	18790.0	19050.0	19320.0	40001	30000
	lambda_all[71]	18380.0	133.3	0.8011	18120.0	18380.0	18640.0	40001	30000
	lambda_all[72]	19600.0	137.3	0.8013	19340.0	19600.0	19870.0	40001	30000
	lambda_all[73]	19920.0	139.2	0.9046	19650.0	19920.0	20190.0	40001	30000
	lambda_all[74]	17790.0	130.3	0.8487	17530.0	17790.0	18040.0	40001	30000
	lambda_all[75]	19380.0	136.8	0.8364	19110.0	19380.0	19650.0	40001	30000
	lambda_all[76]	18800.0	135.0	0.7405	18540.0	18800.0	19070.0	40001	30000
	lambda_all[77]	19540.0	136.4	0.8046	19270.0	19540.0	19810.0	40001	30000
	lambda_all[78]	19120.0	134.1	0.8169	18860.0	19120.0	19380.0	40001	30000
	lambda_all[79]	19680.0	138.5	0.7829	19410.0	19680.0	19950.0	40001	30000
	lambda_all[80]	19940.0	138.8	0.7776	19670.0	19940.0	20210.0	40001	30000
	lambda_all[81]	2.1E+4	141.3	0.7652	20720.0	2.1E+4	21270.0	40001	30000
	lambda_all[82]	19650.0	138.1	0.8062	19380.0	19650.0	19930.0	40001	30000
	lambda_all[83]	19080.0	135.6	0.835	18810.0	19080.0	19340.0	40001	30000
	lambda_all[84]	19740.0	138.0	0.8276	19470.0	19740.0	20010.0	40001	30000
	lambda_all[85]	20170.0	138.5	0.7952	19900.0	20170.0	20450.0	40001	30000
	lambda_all[86]	18100.0	132.2	0.7509	17840.0	18100.0	18360.0	40001	30000
	lambda_all[87]	20070.0	139.0	0.8116	19800.0	20070.0	20350.0	40001	30000
	lambda_all[88]	19180.0	136.1	0.7665	18910.0	19180.0	19440.0	40001	30000
	lambda_all[89]	20060.0	138.4	0.8044	19790.0	20060.0	20330.0	40001	30000
	lambda_all[90]	19420.0	136.7	0.7881	19150.0	19420.0	19680.0	40001	30000
	lambda_all[91]	20550.0	140.9	0.8305	20270.0	20550.0	20820.0	40001	30000
	lambda_all[92]	20130.0	138.3	0.8458	19860.0	20130.0	20400.0	40001	30000
	lambda_all[93]	19260.0	136.2	0.8206	18990.0	19250.0	19520.0	40001	30000
	lambda_all[94]	19440.0	136.9	0.8036	19180.0	19440.0	19710.0	40001	30000
	lambda_all[95]	19290.0	135.5	0.7552	19020.0	19290.0	19550.0	40001	30000
	lambda_all[96]	20090.0	139.4	0.784	19820.0	20090.0	20370.0	40001	30000
	lambda_all[97]	20190.0	138.8	0.8044	19910.0	20180.0	20460.0	40001	30000
	lambda_all[98]	18160.0	132.5	0.79	17900.0	18160.0	18420.0	40001	30000
	lambda_all[99]	20050.0	138.6	0.8352	19780.0	20050.0	20320.0	40001	30000
	lambda_all[100]	19060.0	135.3	0.7998	18800.0	19060.0	19330.0	40001	30000
	lambda_all[101]	19790.0	138.7	0.8082	19530.0	19790.0	20070.0	40001	30000
	lambda_all[102]	19510.0	136.8	0.789	19250.0	19510.0	19790.0	40001	30000
	lambda_all[103]	20630.0	140.4	0.7811	20360.0	20630.0	20910.0	40001	30000
	lambda_all[104]	20160.0	137.7	0.7848	19890.0	20160.0	20430.0	40001	30000
	lambda_all[105]	19200.0	136.1	0.8063	18930.0	19200.0	19470.0	40001	30000
	lambda_all[106]	19850.0	138.0	0.8152	19590.0	19850.0	20130.0	40001	30000
	lambda_all[107]	19530.0	137.7	0.7804	19270.0	19530.0	19800.0	40001	30000
	lambda_all[108]	20920.0	142.9	0.8744	20640.0	20920.0	21200.0	40001	30000
	lambda_all[109]	20390.0	139.4	0.8095	20120.0	20390.0	20660.0	40001	30000
	lambda_all[110]	18520.0	133.4	0.8448	18260.0	18520.0	18780.0	40001	30000
	lambda_all[111]	19750.0	138.4	0.8174	19470.0	19750.0	20020.0	40001	30000
	lambda_all[112]	18890.0	135.0	0.7652	18630.0	18890.0	19160.0	40001	30000
	lambda_all[113]	19490.0	136.6	0.7967	19220.0	19490.0	19760.0	40001	30000
	lambda_all[114]	19160.0	135.5	0.7471	18900.0	19160.0	19430.0	40001	30000
	lambda_all[115]	20200.0	140.1	0.8555	19930.0	20210.0	20480.0	40001	30000
	lambda_all[116]	19770.0	137.9	0.7998	19500.0	19770.0	20040.0	40001	30000
	lambda_all[117]	18820.0	134.6	0.813	18560.0	18820.0	19090.0	40001	30000
	lambda_all[118]	19380.0	136.7	0.7922	19120.0	19380.0	19650.0	40001	30000
	lambda_all[119]	18500.0	133.5	0.8142	18230.0	18500.0	18760.0	40001	30000
	lambda_all[120]	19440.0	137.3	0.7313	19170.0	19440.0	19710.0	40001	30000
	lambda_all[121]	20070.0	138.9	0.7916	19800.0	20070.0	20350.0	40001	30000
	lambda_all[122]	18390.0	134.1	0.747	18120.0	18390.0	18650.0	40001	30000
	lambda_all[123]	20110.0	139.4	0.8084	19830.0	20110.0	20380.0	40001	30000
	lambda_all[124]	19480.0	136.9	0.7885	19210.0	19480.0	19750.0	40001	30000
	lambda_all[125]	19670.0	139.0	0.835	19400.0	19670.0	19950.0	40001	30000
	lambda_all[126]	19210.0	136.0	0.7503	18940.0	19210.0	19470.0	40001	30000
	lambda_all[127]	20640.0	141.0	0.8037	20360.0	20640.0	20920.0	40001	30000
	lambda_all[128]	19900.0	138.9	0.7534	19630.0	19900.0	20180.0	40001	30000
	lambda_all[129]	18920.0	135.5	0.8056	18660.0	18920.0	19190.0	40001	30000
	lambda_all[130]	19710.0	138.1	0.8281	19440.0	19710.0	19980.0	40001	30000
	lambda_all[131]	19130.0	136.0	0.8099	18870.0	19130.0	19400.0	40001	30000
	lambda_all[132]	20230.0	139.9	0.7592	19960.0	20230.0	20510.0	40001	30000
	lambda_inf[1]	-8.3	6.062	0.04771	-22.88	-7.1	-0.2013	40001	30000
	lambda_inf[2]	1.26	0.5316	0.003546	0.09926	1.303	2.172	40001	30000
	lambda_inf[3]	1.884	0.3913	0.002566	1.047	1.911	2.586	40001	30000
	lambda_inf[4]	0.9413	0.6289	0.004172	-0.4801	1.005	2.001	40001	30000
	lambda_inf[5]	-8.152	6.001	0.04291	-22.43	-6.959	-0.1569	40001	30000
	lambda_inf[6]	-8.337	5.978	0.04333	-22.44	-7.201	-0.2404	40001	30000
	lambda_inf[7]	-0.5421	1.26	0.008917	-3.57	-0.3455	1.311	40001	30000
	lambda_inf[8]	-8.309	6.024	0.04522	-22.82	-7.154	-0.1961	40001	30000
	lambda_inf[9]	-8.287	6.023	0.04563	-22.51	-7.174	-0.1639	40001	30000
	lambda_inf[10]	-0.512	1.241	0.008975	-3.47	-0.3138	1.317	40001	30000
	lambda_inf[11]	-0.5254	1.253	0.009056	-3.545	-0.3336	1.337	40001	30000
	lambda_inf[12]	1.731	0.4236	0.00272	0.8168	1.761	2.482	40001	30000
	lambda_inf[13]	2.46	0.2967	0.002054	1.849	2.476	2.995	40001	30000
	lambda_inf[14]	-0.5512	1.254	0.009347	-3.555	-0.3469	1.3	40001	30000
	lambda_inf[15]	1.262	0.536	0.003541	0.07171	1.312	2.185	40001	30000
	lambda_inf[16]	0.4183	0.804	0.005404	-1.445	0.516	1.715	40001	30000
	lambda_inf[17]	-8.209	5.986	0.04444	-22.49	-7.019	-0.1729	40001	30000
	lambda_inf[18]	-8.343	6.054	0.04199	-22.7	-7.187	-0.1623	40001	30000
	lambda_inf[19]	-8.242	6.013	0.04054	-22.54	-7.089	-0.1728	40001	30000
	lambda_inf[20]	-8.263	6.004	0.04097	-22.73	-7.079	-0.2418	40001	30000
	lambda_inf[21]	-8.258	6.006	0.04371	-22.47	-7.109	-0.1315	40001	30000
	lambda_inf[22]	-0.5606	1.252	0.008831	-3.63	-0.3555	1.285	40001	30000
	lambda_inf[23]	0.9169	0.6253	0.004394	-0.4761	0.9783	1.967	40001	30000
	lambda_inf[24]	2.516	0.2836	0.001987	1.925	2.528	3.03	40001	30000
	lambda_inf[25]	2.521	0.2803	0.001917	1.939	2.535	3.034	40001	30000
	lambda_inf[26]	1.488	0.472	0.003191	0.4654	1.523	2.302	40001	30000
	lambda_inf[27]	1.249	0.5275	0.003517	0.1084	1.289	2.168	40001	30000
	lambda_inf[28]	0.3998	0.809	0.00524	-1.471	0.4992	1.695	40001	30000
	lambda_inf[29]	0.412	0.8044	0.005675	-1.44	0.511	1.703	40001	30000
	lambda_inf[30]	0.4056	0.8091	0.005677	-1.439	0.4985	1.716	40001	30000
	lambda_inf[31]	-8.212	5.975	0.04228	-22.65	-7.036	-0.2684	40001	30000
	lambda_inf[32]	-8.315	6.042	0.04377	-22.81	-7.098	-0.2102	40001	30000
	lambda_inf[33]	-8.349	6.044	0.04012	-22.68	-7.155	-0.2313	40001	30000
	lambda_inf[34]	-0.5853	1.264	0.008868	-3.632	-0.3962	1.272	40001	30000
	lambda_inf[35]	-0.5699	1.248	0.008722	-3.571	-0.3752	1.306	40001	30000
	lambda_inf[36]	0.3974	0.8027	0.005275	-1.428	0.4874	1.709	40001	30000
	lambda_inf[37]	2.726	0.2539	0.001734	2.198	2.739	3.19	40001	30000
	lambda_inf[38]	2.232	0.3226	0.002242	1.555	2.25	2.818	40001	30000
	lambda_inf[39]	-8.231	5.954	0.04287	-22.39	-7.045	-0.2338	40001	30000
	lambda_inf[40]	-8.264	5.969	0.04126	-22.41	-7.079	-0.1977	40001	30000
	lambda_inf[41]	-8.336	6.051	0.04276	-22.65	-7.133	-0.1707	40001	30000
	lambda_inf[42]	-0.5629	1.244	0.009116	-3.532	-0.3651	1.308	40001	30000
	lambda_inf[43]	-8.305	5.97	0.04237	-22.42	-7.134	-0.2157	40001	30000
	lambda_inf[44]	0.4131	0.8015	0.005616	-1.437	0.5066	1.702	40001	30000
	lambda_inf[45]	-8.233	5.947	0.03904	-22.38	-7.102	-0.1964	40001	30000
	lambda_inf[46]	-8.271	6.013	0.04477	-22.57	-7.097	-0.2361	40001	30000
	lambda_inf[47]	0.9074	0.6343	0.004437	-0.4962	0.9699	1.974	40001	30000
	lambda_inf[48]	-0.5798	1.265	0.009317	-3.634	-0.3677	1.295	40001	30000
	lambda_inf[49]	1.235	0.535	0.003746	0.04945	1.281	2.151	40001	30000
	lambda_inf[50]	2.243	0.3248	0.002273	1.551	2.261	2.823	40001	30000
	lambda_inf[51]	2.002	0.3618	0.002422	1.24	2.026	2.654	40001	30000
	lambda_inf[52]	-0.5569	1.266	0.009668	-3.657	-0.3618	1.312	40001	30000
	lambda_inf[53]	0.4214	0.7942	0.005818	-1.394	0.5165	1.693	40001	30000
	lambda_inf[54]	-8.331	6.014	0.04398	-22.76	-7.165	-0.2358	40001	30000
	lambda_inf[55]	-8.212	5.951	0.04186	-22.29	-7.037	-0.1664	40001	30000
	lambda_inf[56]	-8.33	6.072	0.04581	-23.01	-7.105	-0.2205	40001	30000
	lambda_inf[57]	-8.322	6.008	0.04555	-22.68	-7.155	-0.2349	40001	30000
	lambda_inf[58]	-8.341	6.001	0.04395	-22.57	-7.179	-0.2618	40001	30000
	lambda_inf[59]	0.9049	0.6272	0.004348	-0.471	0.9671	1.962	40001	30000
	lambda_inf[60]	2.797	0.2452	0.001594	2.286	2.808	3.252	40001	30000
	lambda_inf[61]	3.796	0.1485	0.001038	3.494	3.8	4.076	40001	30000
	lambda_inf[62]	2.525	0.2815	0.001887	1.936	2.537	3.044	40001	30000
	lambda_inf[63]	0.4019	0.8013	0.005798	-1.449	0.5002	1.685	40001	30000
	lambda_inf[64]	0.421	0.799	0.005564	-1.422	0.5134	1.707	40001	30000
	lambda_inf[65]	-8.142	5.932	0.04279	-22.39	-7.001	-0.1964	40001	30000
	lambda_inf[66]	-8.286	6.009	0.04418	-22.57	-7.117	-0.1829	40001	30000
	lambda_inf[67]	-8.313	6.018	0.04588	-22.82	-7.153	-0.1983	40001	30000
	lambda_inf[68]	-8.253	6.017	0.04444	-22.61	-7.062	-0.1619	40001	30000
	lambda_inf[69]	-0.5775	1.256	0.008958	-3.575	-0.3756	1.287	40001	30000
	lambda_inf[70]	-8.301	6.044	0.04666	-22.76	-7.146	-0.1951	40001	30000
	lambda_inf[71]	-8.233	5.979	0.0447	-22.38	-7.018	-0.2151	40001	30000
	lambda_inf[72]	1.253	0.5353	0.003515	0.07183	1.3	2.167	40001	30000
	lambda_inf[73]	2.249	0.3243	0.002281	1.568	2.264	2.839	40001	30000
	lambda_inf[74]	1.873	0.3949	0.002761	1.023	1.899	2.57	40001	30000
	lambda_inf[75]	1.504	0.4713	0.00302	0.4757	1.539	2.325	40001	30000
	lambda_inf[76]	-8.171	5.936	0.04116	-22.35	-6.993	-0.1994	40001	30000
	lambda_inf[77]	-0.5636	1.258	0.008245	-3.6	-0.3597	1.312	40001	30000
	lambda_inf[78]	-0.5459	1.264	0.008206	-3.616	-0.3417	1.319	40001	30000
	lambda_inf[79]	-8.368	6.077	0.04822	-22.82	-7.231	-0.1703	40001	30000
	lambda_inf[80]	-0.5445	1.265	0.008324	-3.557	-0.3323	1.317	40001	30000
	lambda_inf[81]	-8.266	6.014	0.04241	-22.57	-7.069	-0.1573	40001	30000
	lambda_inf[82]	-8.211	6.04	0.04591	-22.77	-6.994	-0.1727	40001	30000
	lambda_inf[83]	0.4309	0.8051	0.005022	-1.434	0.5234	1.729	40001	30000
	lambda_inf[84]	0.9297	0.6269	0.004395	-0.4828	0.991	1.973	40001	30000
	lambda_inf[85]	0.4226	0.801	0.005005	-1.418	0.5146	1.722	40001	30000
	lambda_inf[86]	2.358	0.3089	0.002062	1.708	2.373	2.919	40001	30000
	lambda_inf[87]	2.031	0.3635	0.002457	1.257	2.051	2.679	40001	30000
	lambda_inf[88]	-0.5454	1.264	0.008774	-3.601	-0.3397	1.342	40001	30000
	lambda_inf[89]	-0.5362	1.256	0.008628	-3.574	-0.3406	1.337	40001	30000
	lambda_inf[90]	-8.332	6.026	0.04515	-22.69	-7.131	-0.1775	40001	30000
	lambda_inf[91]	-0.5427	1.252	0.008916	-3.525	-0.3517	1.319	40001	30000
	lambda_inf[92]	-8.229	5.979	0.04192	-22.47	-7.052	-0.1786	40001	30000
	lambda_inf[93]	0.4266	0.7979	0.005687	-1.385	0.5186	1.724	40001	30000
	lambda_inf[94]	-8.23	6.022	0.04357	-22.63	-7.065	-0.1287	40001	30000
	lambda_inf[95]	-8.234	6.035	0.04194	-22.66	-7.015	-0.138	40001	30000
	lambda_inf[96]	-8.289	6.011	0.04303	-22.59	-7.1	-0.1718	40001	30000
	lambda_inf[97]	0.43	0.7885	0.005509	-1.355	0.5215	1.713	40001	30000
	lambda_inf[98]	1.874	0.3903	0.002752	1.03	1.9	2.57	40001	30000
	lambda_inf[99]	1.267	0.5325	0.003606	0.09127	1.311	2.188	40001	30000
	lambda_inf[100]	-8.24	5.984	0.04286	-22.41	-7.056	-0.1621	40001	30000
	lambda_inf[101]	-0.5416	1.262	0.009302	-3.554	-0.3373	1.327	40001	30000
	lambda_inf[102]	-8.251	5.955	0.04433	-22.51	-7.132	-0.1852	40001	30000
	lambda_inf[103]	-8.26	6.018	0.04459	-22.57	-7.095	-0.1824	40001	30000
	lambda_inf[104]	-8.35	6.046	0.04361	-22.77	-7.165	-0.2064	40001	30000
	lambda_inf[105]	-0.5413	1.258	0.008753	-3.566	-0.3353	1.315	40001	30000
	lambda_inf[106]	-0.5484	1.261	0.008409	-3.58	-0.3321	1.319	40001	30000
	lambda_inf[107]	-0.5341	1.256	0.009316	-3.595	-0.3304	1.322	40001	30000
	lambda_inf[108]	4.232	0.121	8.083E-4	3.99	4.233	4.464	40001	30000
	lambda_inf[109]	3.192	0.202	0.001338	2.777	3.199	3.571	40001	30000
	lambda_inf[110]	1.262	0.5337	0.003403	0.08311	1.305	2.177	40001	30000
	lambda_inf[111]	-0.5531	1.254	0.008533	-3.58	-0.3488	1.304	40001	30000
	lambda_inf[112]	0.923	0.6267	0.003972	-0.4886	0.989	1.978	40001	30000
	lambda_inf[113]	-8.269	6.038	0.04391	-22.59	-7.082	-0.1508	40001	30000
	lambda_inf[114]	-0.5492	1.242	0.008331	-3.539	-0.3466	1.304	40001	30000
	lambda_inf[115]	-0.5539	1.256	0.008929	-3.549	-0.3562	1.307	40001	30000
	lambda_inf[116]	-8.354	6.048	0.0424	-22.64	-7.234	-0.1729	40001	30000
	lambda_inf[117]	-8.342	6.042	0.04307	-22.77	-7.124	-0.1715	40001	30000
	lambda_inf[118]	-8.216	5.981	0.04231	-22.36	-7.069	-0.2006	40001	30000
	lambda_inf[119]	-0.5742	1.267	0.009205	-3.615	-0.3856	1.303	40001	30000
	lambda_inf[120]	1.241	0.5356	0.00382	0.08082	1.281	2.166	40001	30000
	lambda_inf[121]	2.0	0.3659	0.002389	1.218	2.021	2.661	40001	30000
	lambda_inf[122]	3.011	0.2224	0.00157	2.549	3.02	3.422	40001	30000
	lambda_inf[123]	2.519	0.2856	0.001841	1.919	2.532	3.04	40001	30000
	lambda_inf[124]	1.703	0.4238	0.00292	0.7905	1.73	2.451	40001	30000
	lambda_inf[125]	-0.5595	1.24	0.008984	-3.554	-0.3692	1.282	40001	30000
	lambda_inf[126]	-0.5919	1.288	0.009663	-3.722	-0.3819	1.295	40001	30000
	lambda_inf[127]	-0.5654	1.248	0.008825	-3.543	-0.3724	1.305	40001	30000
	lambda_inf[128]	-8.357	6.039	0.04422	-22.66	-7.216	-0.2217	40001	30000
	lambda_inf[129]	-8.342	6.026	0.0457	-22.6	-7.176	-0.1949	40001	30000
	lambda_inf[130]	-8.335	6.022	0.04384	-22.8	-7.154	-0.2385	40001	30000
	lambda_inf[131]	0.9084	0.6308	0.004433	-0.495	0.9699	1.964	40001	30000
	lambda_inf[132]	1.246	0.532	0.003603	0.07442	1.291	2.149	40001	30000
	lambda_sys[1]	20920.0	259.9	1.533	20410.0	20920.0	21430.0	40001	30000
	lambda_sys[2]	18850.0	250.7	1.459	18350.0	18850.0	19340.0	40001	30000
	lambda_sys[3]	20490.0	252.3	1.585	19990.0	20490.0	20990.0	40001	30000
	lambda_sys[4]	19640.0	250.4	1.49	19150.0	19640.0	20130.0	40001	30000
	lambda_sys[5]	20370.0	249.6	1.429	19880.0	20370.0	20860.0	40001	30000
	lambda_sys[6]	19960.0	248.0	1.407	19470.0	19960.0	20440.0	40001	30000
	lambda_sys[7]	20880.0	248.9	1.561	20390.0	20880.0	21370.0	40001	30000
	lambda_sys[8]	20590.0	249.2	1.424	20100.0	20590.0	21070.0	40001	30000
	lambda_sys[9]	19820.0	248.8	1.528	19340.0	19820.0	20310.0	40001	30000
	lambda_sys[10]	20180.0	248.8	1.385	19690.0	20180.0	20670.0	40001	30000
	lambda_sys[11]	19620.0	248.7	1.476	19130.0	19620.0	20110.0	40001	30000
	lambda_sys[12]	20690.0	251.3	1.588	20200.0	20690.0	21180.0	40001	30000
	lambda_sys[13]	20720.0	232.1	1.349	20270.0	20720.0	21180.0	40001	30000
	lambda_sys[14]	18500.0	234.5	1.379	18040.0	18500.0	18960.0	40001	30000
	lambda_sys[15]	20140.0	231.3	1.466	19690.0	20140.0	20600.0	40001	30000
	lambda_sys[16]	19310.0	230.8	1.347	18860.0	19310.0	19760.0	40001	30000
	lambda_sys[17]	20050.0	230.4	1.312	19600.0	20050.0	20500.0	40001	30000
	lambda_sys[18]	19640.0	229.4	1.299	19190.0	19640.0	20090.0	40001	30000
	lambda_sys[19]	20560.0	229.2	1.427	20110.0	20560.0	21010.0	40001	30000
	lambda_sys[20]	20270.0	230.0	1.314	19820.0	20270.0	20710.0	40001	30000
	lambda_sys[21]	19510.0	230.1	1.423	19060.0	19510.0	19960.0	40001	30000
	lambda_sys[22]	19860.0	229.7	1.28	19410.0	19860.0	20310.0	40001	30000
	lambda_sys[23]	19320.0	230.6	1.366	18870.0	19320.0	19780.0	40001	30000
	lambda_sys[24]	20440.0	234.3	1.504	19980.0	20440.0	20900.0	40001	30000
	lambda_sys[25]	20430.0	222.5	1.256	2.0E+4	20430.0	20880.0	40001	30000
	lambda_sys[26]	18240.0	222.2	1.315	17800.0	18240.0	18680.0	40001	30000
	lambda_sys[27]	19840.0	220.8	1.387	19410.0	19840.0	20280.0	40001	30000
	lambda_sys[28]	19020.0	220.3	1.302	18580.0	19010.0	19450.0	40001	30000
	lambda_sys[29]	19770.0	221.1	1.26	19340.0	19770.0	20210.0	40001	30000
	lambda_sys[30]	19370.0	220.6	1.259	18930.0	19370.0	19790.0	40001	30000
	lambda_sys[31]	20260.0	218.6	1.352	19830.0	20260.0	20690.0	40001	30000
	lambda_sys[32]	19970.0	219.6	1.257	19540.0	19970.0	20400.0	40001	30000
	lambda_sys[33]	19210.0	220.1	1.366	18780.0	19210.0	19640.0	40001	30000
	lambda_sys[34]	19570.0	219.3	1.216	19140.0	19570.0	2.0E+4	40001	30000
	lambda_sys[35]	19010.0	219.4	1.302	18580.0	19010.0	19440.0	40001	30000
	lambda_sys[36]	20040.0	229.5	1.522	19580.0	20040.0	20480.0	40001	30000
	lambda_sys[37]	20200.0	221.4	1.229	19770.0	20200.0	20640.0	40001	30000
	lambda_sys[38]	18030.0	220.0	1.338	17600.0	18030.0	18470.0	40001	30000
	lambda_sys[39]	19550.0	219.7	1.366	19120.0	19550.0	19980.0	40001	30000
	lambda_sys[40]	18740.0	217.5	1.271	18310.0	18740.0	19160.0	40001	30000
	lambda_sys[41]	19500.0	217.3	1.237	19070.0	19500.0	19930.0	40001	30000
	lambda_sys[42]	19100.0	217.7	1.251	18670.0	19100.0	19520.0	40001	30000
	lambda_sys[43]	20010.0	215.8	1.323	19580.0	20010.0	20430.0	40001	30000
	lambda_sys[44]	19730.0	217.9	1.261	19310.0	19740.0	20160.0	40001	30000
	lambda_sys[45]	18950.0	217.8	1.352	18530.0	18960.0	19390.0	40001	30000
	lambda_sys[46]	19300.0	216.4	1.207	18880.0	19300.0	19730.0	40001	30000
	lambda_sys[47]	18770.0	217.5	1.287	18340.0	18770.0	19200.0	40001	30000
	lambda_sys[48]	19770.0	230.0	1.521	19320.0	19770.0	20220.0	40001	30000
	lambda_sys[49]	19890.0	228.2	1.31	19440.0	19890.0	20340.0	40001	30000
	lambda_sys[50]	17830.0	222.1	1.334	17400.0	17830.0	18270.0	40001	30000
	lambda_sys[51]	19420.0	221.5	1.417	18990.0	19420.0	19860.0	40001	30000
	lambda_sys[52]	18550.0	219.5	1.271	18120.0	18550.0	18980.0	40001	30000
	lambda_sys[53]	19320.0	220.1	1.245	18880.0	19320.0	19750.0	40001	30000
	lambda_sys[54]	18890.0	219.7	1.273	18450.0	18890.0	19320.0	40001	30000
	lambda_sys[55]	19810.0	217.9	1.319	19380.0	19810.0	20230.0	40001	30000
	lambda_sys[56]	19520.0	218.8	1.261	19090.0	19520.0	19950.0	40001	30000
	lambda_sys[57]	18750.0	220.1	1.366	18320.0	18760.0	19190.0	40001	30000
	lambda_sys[58]	19100.0	218.6	1.225	18670.0	19100.0	19530.0	40001	30000
	lambda_sys[59]	18570.0	219.5	1.291	18140.0	18570.0	1.9E+4	40001	30000
	lambda_sys[60]	19720.0	228.5	1.469	19290.0	19720.0	20170.0	40001	30000
	lambda_sys[61]	20150.0	329.5	1.831	19580.0	20130.0	20880.0	40001	30000
	lambda_sys[62]	17730.0	228.1	1.399	17290.0	17730.0	18190.0	40001	30000
	lambda_sys[63]	19240.0	223.6	1.382	18800.0	19240.0	19680.0	40001	30000
	lambda_sys[64]	18430.0	222.6	1.292	17990.0	18430.0	18860.0	40001	30000
	lambda_sys[65]	19170.0	222.1	1.265	18730.0	19170.0	19600.0	40001	30000
	lambda_sys[66]	18760.0	222.9	1.297	18320.0	18770.0	19200.0	40001	30000
	lambda_sys[67]	19680.0	220.8	1.324	19250.0	19680.0	20110.0	40001	30000
	lambda_sys[68]	19390.0	221.6	1.279	18960.0	19390.0	19820.0	40001	30000
	lambda_sys[69]	18640.0	223.2	1.377	18200.0	18640.0	19080.0	40001	30000
	lambda_sys[70]	18970.0	221.7	1.254	18540.0	18970.0	19410.0	40001	30000
	lambda_sys[71]	18420.0	221.9	1.31	17980.0	18420.0	18850.0	40001	30000
	lambda_sys[72]	19470.0	231.2	1.524	19020.0	19470.0	19920.0	40001	30000
	lambda_sys[73]	19780.0	226.0	1.266	19340.0	19780.0	20230.0	40001	30000
	lambda_sys[74]	17640.0	225.2	1.367	17190.0	17640.0	18080.0	40001	30000
	lambda_sys[75]	19230.0	224.1	1.375	18790.0	19230.0	19670.0	40001	30000
	lambda_sys[76]	18370.0	223.5	1.293	17930.0	18370.0	18810.0	40001	30000
	lambda_sys[77]	19140.0	223.3	1.265	18700.0	19140.0	19580.0	40001	30000
	lambda_sys[78]	18730.0	224.2	1.305	18290.0	18740.0	19170.0	40001	30000
	lambda_sys[79]	19640.0	221.9	1.318	19200.0	19640.0	20080.0	40001	30000
	lambda_sys[80]	19360.0	222.7	1.282	18920.0	19360.0	19800.0	40001	30000
	lambda_sys[81]	18590.0	224.0	1.373	18150.0	18590.0	19030.0	40001	30000
	lambda_sys[82]	18930.0	222.7	1.264	18500.0	18930.0	19380.0	40001	30000
	lambda_sys[83]	18400.0	223.1	1.312	17960.0	18400.0	18840.0	40001	30000
	lambda_sys[84]	19430.0	234.3	1.518	18970.0	19430.0	19880.0	40001	30000
	lambda_sys[85]	19770.0	235.5	1.359	19300.0	19780.0	20230.0	40001	30000
	lambda_sys[86]	17750.0	224.8	1.382	17310.0	17740.0	18190.0	40001	30000
	lambda_sys[87]	19330.0	223.6	1.378	18890.0	19330.0	19760.0	40001	30000
	lambda_sys[88]	18450.0	221.5	1.282	18010.0	18450.0	18880.0	40001	30000
	lambda_sys[89]	19210.0	221.5	1.246	18770.0	19210.0	19640.0	40001	30000
	lambda_sys[90]	18790.0	222.3	1.288	18350.0	18800.0	19230.0	40001	30000
	lambda_sys[91]	19720.0	220.6	1.304	19280.0	19720.0	20150.0	40001	30000
	lambda_sys[92]	19420.0	220.8	1.26	18990.0	19420.0	19850.0	40001	30000
	lambda_sys[93]	18680.0	222.7	1.36	18240.0	18680.0	19110.0	40001	30000
	lambda_sys[94]	1.9E+4	221.1	1.262	18570.0	1.9E+4	19440.0	40001	30000
	lambda_sys[95]	18450.0	221.3	1.295	18010.0	18450.0	18880.0	40001	30000
	lambda_sys[96]	19460.0	239.5	1.544	18990.0	19470.0	19930.0	40001	30000
	lambda_sys[97]	19960.0	234.8	1.379	19500.0	19960.0	20420.0	40001	30000
	lambda_sys[98]	17900.0	222.5	1.358	17460.0	17900.0	18330.0	40001	30000
	lambda_sys[99]	19480.0	221.1	1.341	19050.0	19480.0	19910.0	40001	30000
	lambda_sys[100]	18630.0	220.3	1.265	18200.0	18630.0	19060.0	40001	30000
	lambda_sys[101]	19400.0	220.5	1.231	18970.0	19400.0	19830.0	40001	30000
	lambda_sys[102]	18980.0	221.1	1.273	18550.0	18980.0	19420.0	40001	30000
	lambda_sys[103]	19900.0	219.6	1.294	19470.0	19900.0	20330.0	40001	30000
	lambda_sys[104]	19610.0	219.7	1.246	19180.0	19610.0	20040.0	40001	30000
	lambda_sys[105]	18860.0	220.6	1.326	18430.0	18860.0	19290.0	40001	30000
	lambda_sys[106]	19200.0	220.2	1.257	18770.0	19200.0	19640.0	40001	30000
	lambda_sys[107]	18650.0	220.0	1.278	18220.0	18650.0	19080.0	40001	30000
	lambda_sys[108]	20320.0	474.9	2.797	19590.0	20240.0	21400.0	40001	30000
	lambda_sys[109]	20510.0	248.2	1.38	20030.0	20510.0	21020.0	40001	30000
	lambda_sys[110]	18200.0	233.0	1.414	17740.0	18200.0	18650.0	40001	30000
	lambda_sys[111]	19780.0	231.3	1.382	19320.0	19780.0	20230.0	40001	30000
	lambda_sys[112]	18990.0	228.5	1.322	18540.0	18990.0	19440.0	40001	30000
	lambda_sys[113]	19720.0	229.1	1.289	19270.0	19720.0	20170.0	40001	30000
	lambda_sys[114]	19320.0	229.5	1.317	18870.0	19320.0	19770.0	40001	30000
	lambda_sys[115]	20240.0	228.7	1.354	19790.0	20240.0	20690.0	40001	30000
	lambda_sys[116]	19940.0	228.4	1.289	19490.0	19940.0	20390.0	40001	30000
	lambda_sys[117]	19180.0	228.4	1.357	18730.0	19180.0	19630.0	40001	30000
	lambda_sys[118]	19520.0	228.7	1.331	19070.0	19520.0	19980.0	40001	30000
	lambda_sys[119]	18980.0	228.6	1.341	18530.0	18980.0	19430.0	40001	30000
	lambda_sys[120]	20020.0	239.9	1.454	19540.0	20020.0	20490.0	40001	30000
	lambda_sys[121]	20840.0	264.6	1.607	20320.0	20830.0	21360.0	40001	30000
	lambda_sys[122]	18850.0	277.6	1.667	18310.0	18840.0	19400.0	40001	30000
	lambda_sys[123]	20380.0	267.9	1.631	19860.0	20380.0	20910.0	40001	30000
	lambda_sys[124]	19510.0	261.9	1.553	18990.0	19510.0	20020.0	40001	30000
	lambda_sys[125]	20220.0	261.7	1.506	19710.0	20220.0	20730.0	40001	30000
	lambda_sys[126]	19810.0	261.5	1.507	19300.0	19810.0	20320.0	40001	30000
	lambda_sys[127]	20720.0	261.8	1.566	20210.0	20720.0	21240.0	40001	30000
	lambda_sys[128]	20430.0	261.1	1.49	19920.0	20430.0	20930.0	40001	30000
	lambda_sys[129]	19660.0	260.2	1.539	19150.0	19660.0	20180.0	40001	30000
	lambda_sys[130]	20010.0	261.3	1.555	19500.0	20010.0	20530.0	40001	30000
	lambda_sys[131]	19480.0	261.4	1.534	18970.0	19480.0	19990.0	40001	30000
	lambda_sys[132]	20510.0	271.2	1.619	19980.0	20510.0	21030.0	40001	30000
	predinf[1]	0.7822	3.24	0.01991	8.461E-10	0.005621	7.71	40001	30000
	predinf[2]	38.66	38.53	0.2253	2.919	26.25	143.6	40001	30000
	predinf[3]	68.59	62.79	0.3743	6.21	49.89	233.2	40001	30000
	predinf[4]	29.71	31.71	0.1883	1.802	19.03	115.3	40001	30000
	predinf[5]	0.853	3.634	0.02253	1.219E-9	0.006206	8.473	40001	30000
	predinf[6]	0.7743	3.442	0.02143	1.13E-9	0.005128	7.44	40001	30000
	predinf[7]	9.9	14.56	0.08952	0.1178	4.588	50.95	40001	30000
	predinf[8]	0.8204	3.772	0.02428	7.947E-10	0.005278	7.711	40001	30000
	predinf[9]	0.8541	3.753	0.02235	1.101E-9	0.005297	8.181	40001	30000
	predinf[10]	10.08	14.66	0.09513	0.1375	4.675	51.51	40001	30000
	predinf[11]	10.11	15.12	0.08966	0.1299	4.64	51.71	40001	30000
	predinf[12]	59.97	56.53	0.3371	5.17	42.66	210.4	40001	30000
	predinf[13]	118.1	101.4	0.5801	11.88	89.79	376.3	40001	30000
	predinf[14]	9.862	14.96	0.09587	0.1264	4.537	51.29	40001	30000
	predinf[15]	38.92	38.84	0.2342	2.847	26.12	144.1	40001	30000
	predinf[16]	19.19	22.66	0.1429	0.8178	11.37	81.83	40001	30000
	predinf[17]	0.8233	3.345	0.02201	1.043E-9	0.005768	8.18	40001	30000
	predinf[18]	0.803	3.375	0.02215	8.435E-10	0.005011	7.943	40001	30000
	predinf[19]	0.8379	3.474	0.02154	1.081E-9	0.005385	8.378	40001	30000
	predinf[20]	0.758	3.19	0.01921	8.281E-10	0.005603	7.239	40001	30000
	predinf[21]	0.8304	3.433	0.02091	1.075E-9	0.005586	8.187	40001	30000
	predinf[22]	9.582	13.87	0.07953	0.1248	4.542	48.17	40001	30000
	predinf[23]	28.44	29.62	0.188	1.799	18.57	108.7	40001	30000
	predinf[24]	123.1	102.8	0.6167	12.99	95.28	381.1	40001	30000
	predinf[25]	123.6	102.7	0.6247	13.07	95.79	384.3	40001	30000
	predinf[26]	46.71	43.74	0.2672	4.013	33.7	162.9	40001	30000
	predinf[27]	37.9	37.25	0.2291	2.863	26.04	139.2	40001	30000
	predinf[28]	18.66	21.72	0.1354	0.8087	11.14	78.8	40001	30000
	predinf[29]	18.77	21.62	0.1343	0.8416	11.28	79.42	40001	30000
	predinf[30]	18.75	21.85	0.1373	0.8438	11.1	79.01	40001	30000
	predinf[31]	0.7357	3.092	0.01849	9.587E-10	0.005857	7.064	40001	30000
	predinf[32]	0.7623	3.23	0.01997	7.4E-10	0.005383	7.678	40001	30000
	predinf[33]	0.7518	3.096	0.02001	8.715E-10	0.005154	7.507	40001	30000
	predinf[34]	9.361	13.5	0.08277	0.1142	4.449	47.85	40001	30000
	predinf[35]	9.397	13.68	0.08905	0.1205	4.484	47.81	40001	30000
	predinf[36]	18.68	22.09	0.1288	0.8068	10.97	79.4	40001	30000
	predinf[37]	149.9	122.2	0.743	16.52	118.5	457.2	40001	30000
	predinf[38]	93.15	78.94	0.4962	9.622	71.27	293.8	40001	30000
	predinf[39]	0.7412	3.107	0.01786	1.143E-9	0.0058	7.046	40001	30000
	predinf[40]	0.7714	3.282	0.01923	1.105E-9	0.005594	7.719	40001	30000
	predinf[41]	0.7985	3.329	0.02075	8.459E-10	0.005196	7.991	40001	30000
	predinf[42]	9.496	13.76	0.08159	0.1298	4.481	47.98	40001	30000
	predinf[43]	0.7344	3.045	0.01782	1.179E-9	0.005232	7.17	40001	30000
	predinf[44]	18.89	22.05	0.1375	0.8745	11.19	79.6	40001	30000
	predinf[45]	0.7597	3.219	0.02026	1.29E-9	0.00551	7.242	40001	30000
	predinf[46]	0.7564	3.078	0.02036	9.746E-10	0.005482	7.474	40001	30000
	predinf[47]	28.12	29.19	0.1856	1.847	18.41	107.9	40001	30000
	predinf[48]	9.336	13.42	0.08401	0.12	4.431	46.95	40001	30000
	predinf[49]	37.43	36.89	0.2237	2.853	25.53	137.0	40001	30000
	predinf[50]	94.16	79.68	0.4503	9.669	72.18	296.1	40001	30000
	predinf[51]	75.29	66.05	0.4071	7.415	56.45	245.4	40001	30000
	predinf[52]	9.686	14.27	0.09057	0.1159	4.517	50.0	40001	30000
	predinf[53]	18.87	21.62	0.1394	0.8693	11.39	78.76	40001	30000
	predinf[54]	0.7579	3.279	0.01923	7.88E-10	0.004982	7.461	40001	30000
	predinf[55]	0.8002	3.374	0.02105	1.46E-9	0.005703	7.929	40001	30000
	predinf[56]	0.7895	3.433	0.02028	7.47E-10	0.005444	7.672	40001	30000
	predinf[57]	0.7575	3.202	0.02062	8.939E-10	0.005248	7.284	40001	30000
	predinf[58]	0.736	3.118	0.01874	9.524E-10	0.005086	7.108	40001	30000
	predinf[59]	27.98	28.87	0.1736	1.849	18.56	106.7	40001	30000
	predinf[60]	161.6	132.1	0.7995	17.73	127.3	494.0	40001	30000
	predinf[61]	430.4	334.0	1.981	50.03	349.4	1242.0	40001	30000
	predinf[62]	124.6	104.6	0.6261	13.18	96.12	390.1	40001	30000
	predinf[63]	18.7	21.98	0.1361	0.8385	11.13	79.9	40001	30000
	predinf[64]	19.03	22.34	0.1366	0.8659	11.37	80.67	40001	30000
	predinf[65]	0.8002	3.226	0.01946	1.262E-9	0.005828	7.562	40001	30000
	predinf[66]	0.8054	3.278	0.02012	1.019E-9	0.005208	8.122	40001	30000
	predinf[67]	0.8014	3.524	0.02194	7.907E-10	0.004971	7.959	40001	30000
	predinf[68]	0.7995	3.358	0.02025	9.702E-10	0.005658	7.784	40001	30000
	predinf[69]	9.442	13.77	0.08805	0.1268	4.394	48.16	40001	30000
	predinf[70]	0.8317	3.537	0.02172	8.914E-10	0.00527	8.199	40001	30000
	predinf[71]	0.8037	3.398	0.02139	1.145E-9	0.00587	7.91	40001	30000
	predinf[72]	38.29	37.85	0.2389	2.876	26.28	140.7	40001	30000
	predinf[73]	95.98	83.05	0.5241	9.516	72.7	309.7	40001	30000
	predinf[74]	67.51	60.76	0.3768	6.101	49.55	225.0	40001	30000
	predinf[75]	47.93	45.55	0.2801	3.999	33.86	169.7	40001	30000
	predinf[76]	0.7995	3.549	0.02164	1.085E-9	0.006272	7.384	40001	30000
	predinf[77]	9.629	14.11	0.07884	0.1196	4.454	49.07	40001	30000
	predinf[78]	9.903	14.78	0.08676	0.1244	4.552	51.16	40001	30000
	predinf[79]	0.8046	3.341	0.02005	7.157E-10	0.004922	7.975	40001	30000
	predinf[80]	9.876	14.63	0.09259	0.1237	4.589	51.59	40001	30000
	predinf[81]	0.8545	3.675	0.02337	9.239E-10	0.005383	8.033	40001	30000
	predinf[82]	0.8013	3.33	0.02144	7.455E-10	0.006193	7.769	40001	30000
	predinf[83]	19.58	23.57	0.149	0.8502	11.36	84.15	40001	30000
	predinf[84]	29.04	30.84	0.1975	1.845	18.83	113.0	40001	30000
	predinf[85]	19.39	22.82	0.1358	0.8218	11.29	82.75	40001	30000
	predinf[86]	106.6	91.61	0.5542	10.84	80.58	342.5	40001	30000
	predinf[87]	78.49	70.43	0.4327	7.571	57.7	261.2	40001	30000
	predinf[88]	9.949	14.87	0.09074	0.1241	4.541	51.36	40001	30000
	predinf[89]	9.915	14.62	0.08906	0.1252	4.568	50.71	40001	30000
	predinf[90]	0.8246	3.827	0.02239	8.774E-10	0.005177	8.143	40001	30000
	predinf[91]	9.884	14.55	0.09828	0.123	4.538	50.48	40001	30000
	predinf[92]	0.789	3.344	0.02185	1.226E-9	0.005768	7.841	40001	30000
	predinf[93]	19.37	23.03	0.1425	0.8525	11.44	83.41	40001	30000
	predinf[94]	0.8543	3.713	0.02291	9.627E-10	0.005669	8.292	40001	30000
	predinf[95]	0.8489	3.786	0.0229	8.952E-10	0.005708	8.228	40001	30000
	predinf[96]	0.7968	3.473	0.02204	8.961E-10	0.005394	7.859	40001	30000
	predinf[97]	19.27	22.59	0.1382	0.8588	11.45	81.21	40001	30000
	predinf[98]	67.55	61.26	0.3677	6.194	48.84	228.6	40001	30000
	predinf[99]	38.96	38.85	0.2364	2.857	26.59	142.9	40001	30000
	predinf[100]	0.8024	3.357	0.01976	1.064E-9	0.005428	7.731	40001	30000
	predinf[101]	9.89	14.51	0.09008	0.1235	4.58	50.33	40001	30000
	predinf[102]	0.8101	3.453	0.0202	1.056E-9	0.005288	7.88	40001	30000
	predinf[103]	0.8247	3.579	0.0216	1.057E-9	0.005416	8.005	40001	30000
	predinf[104]	0.7936	3.597	0.02387	7.63E-10	0.005188	7.629	40001	30000
	predinf[105]	9.874	14.59	0.0874	0.1241	4.583	50.75	40001	30000
	predinf[106]	9.798	14.52	0.08315	0.1261	4.56	51.06	40001	30000
	predinf[107]	9.996	14.86	0.09053	0.1243	4.624	51.51	40001	30000
	predinf[108]	662.6	507.8	3.031	78.78	542.9	1869.0	40001	30000
	predinf[109]	237.8	189.7	1.118	26.93	189.9	701.0	40001	30000
	predinf[110]	38.57	37.81	0.2312	2.914	26.62	141.7	40001	30000
	predinf[111]	9.652	14.03	0.08841	0.1245	4.541	49.63	40001	30000
	predinf[112]	28.72	30.23	0.1782	1.828	18.72	111.2	40001	30000
	predinf[113]	0.8297	3.601	0.02133	9.092E-10	0.005474	8.154	40001	30000
	predinf[114]	9.737	14.25	0.08847	0.1205	4.567	49.68	40001	30000
	predinf[115]	9.648	14.21	0.08302	0.1205	4.575	49.47	40001	30000
	predinf[116]	0.7814	3.254	0.01842	8.701E-10	0.004709	7.749	40001	30000
	predinf[117]	0.7995	3.454	0.02204	8.624E-10	0.005463	7.897	40001	30000
	predinf[118]	0.8047	3.39	0.02243	1.116E-9	0.005494	7.97	40001	30000
	predinf[119]	9.52	14.05	0.09023	0.1211	4.415	49.22	40001	30000
	predinf[120]	37.68	37.24	0.2399	2.835	25.92	136.4	40001	30000
	predinf[121]	75.17	65.81	0.4063	7.3	56.27	246.2	40001	30000
	predinf[122]	198.2	158.7	0.9364	22.54	157.2	590.0	40001	30000
	predinf[123]	123.4	103.1	0.6091	13.04	95.31	381.7	40001	30000
	predinf[124]	57.11	51.74	0.3173	5.059	41.45	191.9	40001	30000
	predinf[125]	9.455	13.71	0.0867	0.1335	4.433	48.45	40001	30000
	predinf[126]	9.42	13.88	0.08869	0.1149	4.402	47.9	40001	30000
	predinf[127]	9.49	13.8	0.08408	0.1241	4.459	48.8	40001	30000
	predinf[128]	0.7825	3.42	0.02065	8.544E-10	0.004952	7.403	40001	30000
	predinf[129]	0.7779	3.368	0.01895	8.585E-10	0.005202	7.579	40001	30000
	predinf[130]	0.7803	3.385	0.01987	7.978E-10	0.00511	7.452	40001	30000
	predinf[131]	28.33	29.64	0.1853	1.806	18.53	109.5	40001	30000
	predinf[132]	37.86	37.11	0.2298	2.885	26.15	138.1	40001	30000
dic.stats()

DIC
Dbar = post.mean of -2logL; Dhat = -2LogL at post.mean of stochastic nodes
	Dbar	Dhat	pD	DIC	
allcause	1678.010	1550.750	127.260	1805.270	
inf	343.584	258.604	84.980	428.564	
kappa	1.386	1.386	-0.000	1.386	
total	2022.980	1810.740	212.240	2235.220	
history(*)

History

save(C:/Program Files/R/R-2.6.1/log.odc)
save(C:/Program Files/R/R-2.6.1/log.txt)
