# Supplementary material for: Revised estimates of influenza-associated excess mortality, United States, 1995 through 2005
Source: Emerg Themes Epidemiol. 2008 Dec 30;5:26. doi: 10.1186/1742-7622-5-26 (PMC2628891; doi:10.1186/1742-7622-5-26)
Supplement: Additional file 1 — Bayesian analysis of influenza mortality, U.S., 1995–2005 using WinBUGS. [file 1742-7622-5-26-S1.zip › log AG0 Thompson 8-17-2008.txt]

display(log)
check(p:/if/Papers and Chapters/Influenza/data and calculations/supplemental/model Thompson 8-12-2008.txt)
model is syntactically correct
data(C:/Program Files/R/R-2.6.1/data.txt)
data loaded
compile(3)
model compiled
inits(1,C:/Program Files/R/R-2.6.1/inits1.txt)
chain initialized but other chain(s) contain uninitialized variables
inits(2,C:/Program Files/R/R-2.6.1/inits2.txt)
chain initialized but other chain(s) contain uninitialized variables
inits(3,C:/Program Files/R/R-2.6.1/inits3.txt)
model is initialized
gen.inits()
command #Bugs:gen.inits cannot be executed (is greyed out)
thin.updater(5)
update(40000)
set(alpha1)
set(beta0)
set(beta1)
set(beta2)
set(beta3)
set(beta4)
set(mu)
set(predinf)
set(e.sys)
set(deviance)
dic.set()
update(10000)
coda(*,C:/Program Files/R/R-2.6.1/coda)
stats(*)

Node statistics
	 node	 mean	 sd	 MC error	2.5%	median	97.5%	start	sample
	alpha1	0.001269	1.924E-4	1.048E-6	8.901E-4	0.00127	0.001644	40001	30000
	beta0	8.373	0.003413	5.83E-5	8.367	8.373	8.38	40001	30000
	beta1	-0.02982	0.001609	3.472E-5	-0.03296	-0.02983	-0.02661	40001	30000
	beta2	0.001792	1.564E-4	3.333E-6	0.001479	0.001793	0.002096	40001	30000
	beta3	-0.004802	0.002044	1.157E-5	-0.00882	-0.004806	-8.371E-4	40001	30000
	beta4	-0.02902	0.002064	1.234E-5	-0.03307	-0.02902	-0.02495	40001	30000
	deviance	2015.0	3.479	0.03078	2011.0	2015.0	2024.0	40001	30000
	e.sys[1]	268.5	17.2	0.2588	234.5	268.6	302.5	40001	30000
	e.sys[2]	-135.1	17.28	0.2606	-169.0	-135.0	-101.1	40001	30000
	e.sys[3]	56.53	16.97	0.2625	23.14	56.53	89.92	40001	30000
	e.sys[4]	-135.1	17.17	0.2627	-168.8	-135.2	-101.4	40001	30000
	e.sys[5]	40.76	17.42	0.2624	6.392	40.77	75.16	40001	30000
	e.sys[6]	-19.62	17.63	0.2613	-54.56	-19.57	14.7	40001	30000
	e.sys[7]	214.3	17.47	0.2582	179.9	214.4	248.3	40001	30000
	e.sys[8]	154.6	17.34	0.2559	120.5	154.7	188.6	40001	30000
	e.sys[9]	-265.6	17.06	0.2535	-298.9	-265.7	-232.2	40001	30000
	e.sys[10]	86.38	16.85	0.2528	53.44	86.4	119.3	40001	30000
	e.sys[11]	-124.8	16.8	0.2537	-157.9	-124.8	-92.06	40001	30000
	e.sys[12]	285.9	16.72	0.257	252.8	286.0	318.6	40001	30000
	e.sys[13]	343.2	12.78	0.1324	318.1	343.2	368.1	40001	30000
	e.sys[14]	-212.0	13.06	0.1337	-237.6	-211.9	-186.5	40001	30000
	e.sys[15]	81.73	12.91	0.1323	56.42	81.71	106.7	40001	30000
	e.sys[16]	-125.2	12.98	0.1302	-150.7	-125.1	-99.95	40001	30000
	e.sys[17]	-34.87	13.12	0.1284	-60.91	-34.85	-9.391	40001	30000
	e.sys[18]	-9.094	13.16	0.1263	-34.92	-9.066	16.51	40001	30000
	e.sys[19]	49.85	13.42	0.1264	23.73	49.9	75.97	40001	30000
	e.sys[20]	29.1	13.33	0.1248	2.998	29.15	55.01	40001	30000
	e.sys[21]	-294.7	13.03	0.1232	-320.4	-294.7	-269.4	40001	30000
	e.sys[22]	17.96	12.81	0.1236	-7.131	17.98	42.72	40001	30000
	e.sys[23]	-49.7	12.86	0.1267	-75.0	-49.64	-24.72	40001	30000
	e.sys[24]	-8.41	12.89	0.13	-33.72	-8.292	16.66	40001	30000
	e.sys[25]	149.5	11.06	0.06664	127.7	149.4	171.0	40001	30000
	e.sys[26]	-334.4	11.11	0.06742	-356.3	-334.4	-312.8	40001	30000
	e.sys[27]	119.2	11.18	0.06614	97.16	119.2	140.7	40001	30000
	e.sys[28]	-242.9	12.18	0.07069	-266.8	-242.9	-219.2	40001	30000
	e.sys[29]	-66.96	11.45	0.06455	-89.42	-66.95	-44.7	40001	30000
	e.sys[30]	-87.82	11.48	0.06459	-110.3	-87.83	-65.45	40001	30000
	e.sys[31]	106.5	11.64	0.06566	83.59	106.5	129.1	40001	30000
	e.sys[32]	51.12	11.41	0.06303	28.73	51.17	73.32	40001	30000
	e.sys[33]	-239.2	11.21	0.0605	-261.3	-239.2	-217.4	40001	30000
	e.sys[34]	76.86	11.15	0.06057	55.13	76.85	98.52	40001	30000
	e.sys[35]	-162.2	11.23	0.06352	-184.2	-162.2	-140.5	40001	30000
	e.sys[36]	132.9	11.38	0.06755	110.6	133.0	155.1	40001	30000
	e.sys[37]	219.6	11.24	0.08781	197.6	219.5	241.7	40001	30000
	e.sys[38]	-242.5	10.89	0.08843	-263.8	-242.5	-221.2	40001	30000
	e.sys[39]	123.2	11.05	0.08968	101.4	123.3	144.7	40001	30000
	e.sys[40]	-98.52	11.39	0.09163	-121.3	-98.44	-76.19	40001	30000
	e.sys[41]	-85.17	11.15	0.09317	-107.2	-85.09	-63.24	40001	30000
	e.sys[42]	-11.14	11.17	0.09608	-33.0	-11.08	10.67	40001	30000
	e.sys[43]	188.0	11.24	0.09762	166.1	188.0	209.8	40001	30000
	e.sys[44]	141.3	11.29	0.09659	119.2	141.3	163.4	40001	30000
	e.sys[45]	-209.0	10.98	0.09265	-230.5	-209.0	-187.7	40001	30000
	e.sys[46]	-15.4	10.95	0.08903	-36.78	-15.45	5.957	40001	30000
	e.sys[47]	-116.2	11.06	0.08907	-137.9	-116.3	-94.79	40001	30000
	e.sys[48]	69.49	11.44	0.09089	46.99	69.49	91.83	40001	30000
	e.sys[49]	118.0	11.53	0.1223	95.43	118.0	140.8	40001	30000
	e.sys[50]	-211.2	11.29	0.1217	-233.1	-211.2	-189.0	40001	30000
	e.sys[51]	28.79	12.1	0.1262	5.243	28.83	52.37	40001	30000
	e.sys[52]	-143.3	11.32	0.1266	-165.7	-143.3	-121.0	40001	30000
	e.sys[53]	-18.68	11.43	0.1297	-41.37	-18.65	3.904	40001	30000
	e.sys[54]	31.62	11.46	0.1333	9.106	31.71	54.1	40001	30000
	e.sys[55]	165.8	11.45	0.1344	143.5	165.9	188.2	40001	30000
	e.sys[56]	83.6	11.47	0.1331	61.1	83.68	106.2	40001	30000
	e.sys[57]	-93.83	11.25	0.1291	-115.9	-93.84	-71.93	40001	30000
	e.sys[58]	88.99	11.21	0.1255	67.09	88.89	110.9	40001	30000
	e.sys[59]	-137.8	11.5	0.1239	-160.4	-138.0	-115.5	40001	30000
	e.sys[60]	136.2	11.09	0.1199	114.3	136.1	157.8	40001	30000
	e.sys[61]	205.8	11.72	0.1349	182.9	205.8	228.8	40001	30000
	e.sys[62]	-238.1	11.23	0.1356	-260.0	-238.0	-216.1	40001	30000
	e.sys[63]	56.9	11.54	0.1382	34.34	56.94	79.4	40001	30000
	e.sys[64]	-23.61	11.38	0.1409	-46.13	-23.56	-1.297	40001	30000
	e.sys[65]	25.26	11.44	0.1447	2.696	25.3	47.74	40001	30000
	e.sys[66]	22.04	11.48	0.1483	-0.5163	22.1	44.6	40001	30000
	e.sys[67]	187.1	11.47	0.1495	164.7	187.2	209.6	40001	30000
	e.sys[68]	-1.491	11.39	0.1479	-23.85	-1.494	20.89	40001	30000
	e.sys[69]	-96.75	11.26	0.1441	-118.8	-96.78	-74.74	40001	30000
	e.sys[70]	56.21	11.29	0.1403	34.09	56.14	78.3	40001	30000
	e.sys[71]	-151.0	11.27	0.137	-173.0	-151.1	-129.0	40001	30000
	e.sys[72]	105.7	11.07	0.1344	83.95	105.6	127.2	40001	30000
	e.sys[73]	248.6	10.83	0.1264	227.6	248.6	270.0	40001	30000
	e.sys[74]	-44.99	10.85	0.1272	-65.97	-45.0	-23.79	40001	30000
	e.sys[75]	93.19	11.15	0.1297	71.23	93.23	114.9	40001	30000
	e.sys[76]	-50.85	11.23	0.1326	-73.02	-50.85	-28.85	40001	30000
	e.sys[77]	24.44	11.16	0.136	2.509	24.47	46.35	40001	30000
	e.sys[78]	-189.5	11.15	0.1395	-211.5	-189.5	-167.7	40001	30000
	e.sys[79]	37.44	11.14	0.1409	15.88	37.48	59.26	40001	30000
	e.sys[80]	-45.52	11.12	0.1397	-67.28	-45.52	-23.55	40001	30000
	e.sys[81]	-233.3	10.97	0.1361	-254.9	-233.4	-211.8	40001	30000
	e.sys[82]	8.032	11.06	0.1327	-13.68	7.932	29.77	40001	30000
	e.sys[83]	-6.534	11.04	0.1295	-28.16	-6.651	15.04	40001	30000
	e.sys[84]	75.96	11.67	0.13	53.16	75.93	98.82	40001	30000
	e.sys[85]	255.8	10.73	0.1003	234.9	255.8	277.0	40001	30000
	e.sys[86]	-158.6	10.77	0.1004	-179.6	-158.6	-137.5	40001	30000
	e.sys[87]	261.3	10.8	0.1011	240.0	261.3	282.5	40001	30000
	e.sys[88]	-37.29	10.63	0.1024	-58.34	-37.29	-16.5	40001	30000
	e.sys[89]	48.17	10.68	0.1055	27.18	48.16	69.22	40001	30000
	e.sys[90]	69.38	10.72	0.1087	48.33	69.35	90.32	40001	30000
	e.sys[91]	189.2	10.68	0.1106	168.3	189.2	210.2	40001	30000
	e.sys[92]	11.09	10.65	0.1098	-9.762	11.07	32.03	40001	30000
	e.sys[93]	-113.1	10.57	0.107	-133.8	-113.1	-92.34	40001	30000
	e.sys[94]	44.88	10.72	0.1047	23.89	44.78	66.12	40001	30000
	e.sys[95]	-60.39	11.18	0.1043	-82.19	-60.44	-38.51	40001	30000
	e.sys[96]	96.15	10.7	0.1007	75.43	96.09	117.2	40001	30000
	e.sys[97]	91.07	11.72	0.07345	68.03	91.1	114.1	40001	30000
	e.sys[98]	-262.4	12.24	0.07085	-286.5	-262.3	-238.6	40001	30000
	e.sys[99]	-16.39	11.15	0.06608	-38.42	-16.34	5.518	40001	30000
	e.sys[100]	-47.01	11.03	0.0646	-68.88	-46.94	-25.42	40001	30000
	e.sys[101]	-35.25	10.86	0.06611	-56.47	-35.24	-13.85	40001	30000
	e.sys[102]	37.97	10.82	0.06746	16.76	37.97	59.19	40001	30000
	e.sys[103]	144.8	10.81	0.07018	123.7	144.8	166.0	40001	30000
	e.sys[104]	87.53	10.7	0.06986	66.38	87.48	108.6	40001	30000
	e.sys[105]	-196.7	10.62	0.06826	-217.4	-196.7	-175.8	40001	30000
	e.sys[106]	12.93	10.53	0.06524	-7.663	12.91	33.61	40001	30000
	e.sys[107]	-110.7	13.97	0.07599	-138.0	-110.7	-82.97	40001	30000
	e.sys[108]	-14.28	56.75	0.3013	-125.9	-13.86	96.62	40001	30000
	e.sys[109]	195.3	17.28	0.1103	161.4	195.4	228.9	40001	30000
	e.sys[110]	-77.56	12.13	0.09018	-101.4	-77.63	-53.67	40001	30000
	e.sys[111]	-3.035	12.73	0.08981	-27.99	-3.018	21.84	40001	30000
	e.sys[112]	-212.7	13.08	0.0877	-238.6	-212.6	-187.1	40001	30000
	e.sys[113]	29.19	12.35	0.08354	4.656	29.29	53.45	40001	30000
	e.sys[114]	-103.6	12.4	0.08349	-128.0	-103.5	-79.12	40001	30000
	e.sys[115]	190.3	12.29	0.08432	166.4	190.3	214.4	40001	30000
	e.sys[116]	21.02	12.25	0.08471	-3.079	21.06	44.98	40001	30000
	e.sys[117]	-124.1	12.15	0.08501	-148.0	-124.1	-100.3	40001	30000
	e.sys[118]	94.96	12.13	0.08625	71.2	94.95	118.6	40001	30000
	e.sys[119]	-161.8	12.09	0.08801	-185.5	-161.9	-138.0	40001	30000
	e.sys[120]	131.7	12.38	0.09163	107.5	131.7	156.1	40001	30000
	e.sys[121]	-16.82	15.46	0.1846	-47.07	-16.87	13.57	40001	30000
	e.sys[122]	-342.6	15.67	0.1868	-373.2	-342.7	-311.8	40001	30000
	e.sys[123]	138.0	17.62	0.1936	103.4	138.0	172.6	40001	30000
	e.sys[124]	-48.74	15.76	0.1843	-79.62	-48.76	-17.59	40001	30000
	e.sys[125]	151.5	15.9	0.183	120.1	151.5	182.9	40001	30000
	e.sys[126]	-3.271	16.09	0.1816	-35.1	-3.216	28.15	40001	30000
	e.sys[127]	257.6	15.99	0.181	226.2	257.7	288.7	40001	30000
	e.sys[128]	56.51	15.85	0.1805	25.58	56.51	87.7	40001	30000
	e.sys[129]	-267.6	15.83	0.1799	-298.4	-267.5	-236.2	40001	30000
	e.sys[130]	-30.3	15.79	0.1805	-61.17	-30.33	0.7342	40001	30000
	e.sys[131]	-55.43	16.07	0.1825	-86.87	-55.43	-24.17	40001	30000
	e.sys[132]	92.13	15.66	0.1834	61.33	92.13	123.0	40001	30000
	mu[1]	4218.0	17.2	0.2588	4184.0	4217.0	4251.0	40001	30000
	mu[2]	4255.0	17.28	0.2606	4221.0	4255.0	4289.0	40001	30000
	mu[3]	4336.0	16.97	0.2625	4303.0	4336.0	4370.0	40001	30000
	mu[4]	4397.0	17.17	0.2627	4363.0	4397.0	4431.0	40001	30000
	mu[5]	4446.0	17.42	0.2624	4412.0	4446.0	4481.0	40001	30000
	mu[6]	4469.0	17.63	0.2613	4434.0	4469.0	4504.0	40001	30000
	mu[7]	4451.0	17.47	0.2582	4417.0	4451.0	4485.0	40001	30000
	mu[8]	4411.0	17.34	0.2559	4377.0	4411.0	4446.0	40001	30000
	mu[9]	4351.0	17.06	0.2535	4317.0	4351.0	4384.0	40001	30000
	mu[10]	4291.0	16.85	0.2528	4258.0	4291.0	4324.0	40001	30000
	mu[11]	4238.0	16.8	0.2537	4205.0	4238.0	4271.0	40001	30000
	mu[12]	4238.0	16.72	0.257	4205.0	4238.0	4271.0	40001	30000
	mu[13]	4122.0	12.78	0.1324	4097.0	4122.0	4147.0	40001	30000
	mu[14]	4148.0	13.06	0.1337	4123.0	4148.0	4174.0	40001	30000
	mu[15]	4211.0	12.91	0.1323	4186.0	4211.0	4237.0	40001	30000
	mu[16]	4270.0	12.98	0.1302	4245.0	4270.0	4296.0	40001	30000
	mu[17]	4318.0	13.12	0.1284	4292.0	4318.0	4344.0	40001	30000
	mu[18]	4334.0	13.16	0.1263	4308.0	4334.0	4360.0	40001	30000
	mu[19]	4333.0	13.42	0.1264	4307.0	4333.0	4359.0	40001	30000
	mu[20]	4295.0	13.33	0.1248	4269.0	4295.0	4321.0	40001	30000
	mu[21]	4236.0	13.03	0.1232	4210.0	4236.0	4261.0	40001	30000
	mu[22]	4172.0	12.81	0.1236	4147.0	4172.0	4197.0	40001	30000
	mu[23]	4121.0	12.86	0.1267	4096.0	4121.0	4146.0	40001	30000
	mu[24]	4131.0	12.89	0.13	4106.0	4131.0	4157.0	40001	30000
	mu[25]	4033.0	11.06	0.06664	4011.0	4033.0	4054.0	40001	30000
	mu[26]	4068.0	11.11	0.06742	4047.0	4068.0	4090.0	40001	30000
	mu[27]	4115.0	11.18	0.06614	4093.0	4115.0	4137.0	40001	30000
	mu[28]	4199.0	12.18	0.07069	4175.0	4199.0	4223.0	40001	30000
	mu[29]	4219.0	11.45	0.06455	4197.0	4219.0	4241.0	40001	30000
	mu[30]	4235.0	11.48	0.06459	4212.0	4235.0	4257.0	40001	30000
	mu[31]	4229.0	11.64	0.06566	4206.0	4228.0	4251.0	40001	30000
	mu[32]	4186.0	11.41	0.06303	4164.0	4186.0	4208.0	40001	30000
	mu[33]	4128.0	11.21	0.0605	4106.0	4128.0	4150.0	40001	30000
	mu[34]	4066.0	11.15	0.06057	4044.0	4066.0	4088.0	40001	30000
	mu[35]	4021.0	11.23	0.06352	4.0E+3	4021.0	4043.0	40001	30000
	mu[36]	4001.0	11.38	0.06755	3979.0	4001.0	4023.0	40001	30000
	mu[37]	3969.0	11.24	0.08781	3947.0	3969.0	3991.0	40001	30000
	mu[38]	3984.0	10.89	0.08843	3963.0	3985.0	4006.0	40001	30000
	mu[39]	4025.0	11.05	0.08968	4003.0	4025.0	4047.0	40001	30000
	mu[40]	4066.0	11.39	0.09163	4043.0	4065.0	4088.0	40001	30000
	mu[41]	4116.0	11.15	0.09317	4094.0	4116.0	4138.0	40001	30000
	mu[42]	4142.0	11.17	0.09608	4120.0	4142.0	4164.0	40001	30000
	mu[43]	4136.0	11.24	0.09762	4114.0	4136.0	4158.0	40001	30000
	mu[44]	4105.0	11.29	0.09659	4083.0	4105.0	4127.0	40001	30000
	mu[45]	4043.0	10.98	0.09265	4022.0	4043.0	4065.0	40001	30000
	mu[46]	3997.0	10.95	0.08903	3976.0	3997.0	4019.0	40001	30000
	mu[47]	3938.0	11.06	0.08907	3917.0	3938.0	3960.0	40001	30000
	mu[48]	3914.0	11.44	0.09089	3891.0	3914.0	3936.0	40001	30000
	mu[49]	3862.0	11.53	0.1223	3839.0	3862.0	3885.0	40001	30000
	mu[50]	3931.0	11.29	0.1217	3909.0	3931.0	3953.0	40001	30000
	mu[51]	3996.0	12.1	0.1262	3973.0	3996.0	4020.0	40001	30000
	mu[52]	4021.0	11.32	0.1266	3999.0	4021.0	4044.0	40001	30000
	mu[53]	4046.0	11.43	0.1297	4023.0	4046.0	4068.0	40001	30000
	mu[54]	4076.0	11.46	0.1333	4054.0	4076.0	4099.0	40001	30000
	mu[55]	4065.0	11.45	0.1344	4043.0	4065.0	4087.0	40001	30000
	mu[56]	4034.0	11.47	0.1331	4012.0	4034.0	4057.0	40001	30000
	mu[57]	3979.0	11.25	0.1291	3957.0	3979.0	4001.0	40001	30000
	mu[58]	3914.0	11.21	0.1255	3892.0	3914.0	3936.0	40001	30000
	mu[59]	3866.0	11.5	0.1239	3843.0	3866.0	3888.0	40001	30000
	mu[60]	3881.0	11.09	0.1199	3859.0	3881.0	3903.0	40001	30000
	mu[61]	3858.0	11.72	0.1349	3835.0	3858.0	3881.0	40001	30000
	mu[62]	3858.0	11.23	0.1356	3836.0	3858.0	3880.0	40001	30000
	mu[63]	3897.0	11.54	0.1382	3875.0	3897.0	3920.0	40001	30000
	mu[64]	3957.0	11.38	0.1409	3934.0	3957.0	3979.0	40001	30000
	mu[65]	3996.0	11.44	0.1447	3973.0	3996.0	4018.0	40001	30000
	mu[66]	4021.0	11.48	0.1483	3998.0	4021.0	4044.0	40001	30000
	mu[67]	4010.0	11.47	0.1495	3987.0	4010.0	4032.0	40001	30000
	mu[68]	3974.0	11.39	0.1479	3952.0	3974.0	3997.0	40001	30000
	mu[69]	3920.0	11.26	0.1441	3898.0	3920.0	3942.0	40001	30000
	mu[70]	3861.0	11.29	0.1403	3839.0	3861.0	3883.0	40001	30000
	mu[71]	3823.0	11.27	0.137	3801.0	3823.0	3845.0	40001	30000
	mu[72]	3818.0	11.07	0.1344	3797.0	3818.0	3840.0	40001	30000
	mu[73]	3790.0	10.83	0.1264	3769.0	3790.0	3811.0	40001	30000
	mu[74]	3829.0	10.85	0.1272	3808.0	3829.0	3850.0	40001	30000
	mu[75]	3863.0	11.15	0.1297	3841.0	3863.0	3885.0	40001	30000
	mu[76]	3912.0	11.23	0.1326	3890.0	3912.0	3934.0	40001	30000
	mu[77]	3956.0	11.16	0.136	3934.0	3956.0	3977.0	40001	30000
	mu[78]	3981.0	11.15	0.1395	3959.0	3981.0	4002.0	40001	30000
	mu[79]	3970.0	11.14	0.1409	3948.0	3970.0	3991.0	40001	30000
	mu[80]	3940.0	11.12	0.1397	3918.0	3940.0	3961.0	40001	30000
	mu[81]	3880.0	10.97	0.1361	3859.0	3880.0	3902.0	40001	30000
	mu[82]	3822.0	11.06	0.1327	3800.0	3822.0	3844.0	40001	30000
	mu[83]	3785.0	11.04	0.1295	3763.0	3785.0	3806.0	40001	30000
	mu[84]	3756.0	11.67	0.13	3733.0	3756.0	3779.0	40001	30000
	mu[85]	3756.0	10.73	0.1003	3735.0	3756.0	3777.0	40001	30000
	mu[86]	3790.0	10.77	0.1004	3768.0	3790.0	3811.0	40001	30000
	mu[87]	3838.0	10.8	0.1011	3817.0	3838.0	3859.0	40001	30000
	mu[88]	3896.0	10.63	0.1024	3876.0	3896.0	3917.0	40001	30000
	mu[89]	3935.0	10.68	0.1055	3914.0	3935.0	3956.0	40001	30000
	mu[90]	3950.0	10.72	0.1087	3929.0	3950.0	3971.0	40001	30000
	mu[91]	3944.0	10.68	0.1106	3923.0	3944.0	3965.0	40001	30000
	mu[92]	3914.0	10.65	0.1098	3893.0	3914.0	3935.0	40001	30000
	mu[93]	3855.0	10.57	0.107	3834.0	3855.0	3876.0	40001	30000
	mu[94]	3797.0	10.72	0.1047	3776.0	3797.0	3818.0	40001	30000
	mu[95]	3750.0	11.18	0.1043	3729.0	3750.0	3772.0	40001	30000
	mu[96]	3746.0	10.7	0.1007	3725.0	3746.0	3767.0	40001	30000
	mu[97]	3731.0	11.72	0.07345	3708.0	3731.0	3754.0	40001	30000
	mu[98]	3841.0	12.24	0.07085	3818.0	3841.0	3865.0	40001	30000
	mu[99]	3870.0	11.15	0.06608	3848.0	3870.0	3892.0	40001	30000
	mu[100]	3875.0	11.03	0.0646	3853.0	3875.0	3897.0	40001	30000
	mu[101]	3943.0	10.86	0.06611	3922.0	3943.0	3965.0	40001	30000
	mu[102]	3938.0	10.82	0.06746	3917.0	3938.0	3959.0	40001	30000
	mu[103]	3942.0	10.81	0.07018	3921.0	3942.0	3963.0	40001	30000
	mu[104]	3897.0	10.7	0.06986	3876.0	3898.0	3919.0	40001	30000
	mu[105]	3849.0	10.62	0.06826	3828.0	3849.0	3869.0	40001	30000
	mu[106]	3810.0	10.53	0.06524	3789.0	3810.0	3831.0	40001	30000
	mu[107]	3831.0	13.97	0.07599	3803.0	3831.0	3858.0	40001	30000
	mu[108]	4108.0	56.75	0.3013	3997.0	4108.0	4220.0	40001	30000
	mu[109]	3854.0	17.28	0.1103	3820.0	3854.0	3888.0	40001	30000
	mu[110]	3791.0	12.13	0.09018	3767.0	3791.0	3814.0	40001	30000
	mu[111]	3824.0	12.73	0.08981	3799.0	3824.0	3849.0	40001	30000
	mu[112]	3868.0	13.08	0.0877	3842.0	3868.0	3894.0	40001	30000
	mu[113]	3926.0	12.35	0.08354	3902.0	3926.0	3950.0	40001	30000
	mu[114]	3941.0	12.4	0.08349	3916.0	3940.0	3965.0	40001	30000
	mu[115]	3940.0	12.29	0.08432	3916.0	3940.0	3964.0	40001	30000
	mu[116]	3900.0	12.25	0.08471	3876.0	3900.0	3924.0	40001	30000
	mu[117]	3851.0	12.15	0.08501	3827.0	3851.0	3875.0	40001	30000
	mu[118]	3798.0	12.13	0.08625	3774.0	3798.0	3822.0	40001	30000
	mu[119]	3761.0	12.09	0.08801	3737.0	3761.0	3785.0	40001	30000
	mu[120]	3737.0	12.38	0.09163	3713.0	3737.0	3761.0	40001	30000
	mu[121]	3778.0	15.46	0.1846	3747.0	3778.0	3808.0	40001	30000
	mu[122]	3841.0	15.67	0.1868	3810.0	3841.0	3871.0	40001	30000
	mu[123]	3924.0	17.62	0.1936	3889.0	3924.0	3959.0	40001	30000
	mu[124]	3919.0	15.76	0.1843	3888.0	3919.0	3950.0	40001	30000
	mu[125]	3952.0	15.9	0.183	3921.0	3952.0	3984.0	40001	30000
	mu[126]	3957.0	16.09	0.1816	3926.0	3957.0	3989.0	40001	30000
	mu[127]	3951.0	15.99	0.181	3920.0	3951.0	3983.0	40001	30000
	mu[128]	3921.0	15.85	0.1805	3890.0	3921.0	3952.0	40001	30000
	mu[129]	3863.0	15.83	0.1799	3831.0	3863.0	3893.0	40001	30000
	mu[130]	3809.0	15.79	0.1805	3778.0	3809.0	3840.0	40001	30000
	mu[131]	3762.0	16.07	0.1825	3731.0	3762.0	3794.0	40001	30000
	mu[132]	3758.0	15.66	0.1834	3727.0	3758.0	3789.0	40001	30000
	predinf[1]	5.349	0.8052	0.0044	3.759	5.352	6.915	40001	30000
	predinf[2]	5.397	0.8125	0.004444	3.791	5.401	6.975	40001	30000
	predinf[3]	27.43	4.147	0.0227	19.24	27.45	35.49	40001	30000
	predinf[4]	22.27	3.373	0.01848	15.61	22.28	28.83	40001	30000
	predinf[5]	16.9	2.566	0.01406	11.83	16.91	21.89	40001	30000
	predinf[6]	11.33	1.724	0.009444	7.932	11.34	14.69	40001	30000
	predinf[7]	0.0	0.0	3.333E-13	0.0	0.0	0.0	40001	30000
	predinf[8]	0.0	0.0	3.333E-13	0.0	0.0	0.0	40001	30000
	predinf[9]	0.0	0.0	3.333E-13	0.0	0.0	0.0	40001	30000
	predinf[10]	5.443	0.8249	0.004505	3.815	5.446	7.048	40001	30000
	predinf[11]	5.376	0.8123	0.004435	3.774	5.378	6.957	40001	30000
	predinf[12]	32.15	4.862	0.02655	22.56	32.17	41.61	40001	30000
	predinf[13]	26.08	3.933	0.02143	18.3	26.09	33.72	40001	30000
	predinf[14]	15.76	2.375	0.01295	11.06	15.77	20.37	40001	30000
	predinf[15]	21.33	3.22	0.01758	14.96	21.34	27.58	40001	30000
	predinf[16]	16.23	2.456	0.01342	11.38	16.24	21.0	40001	30000
	predinf[17]	10.95	1.66	0.009074	7.668	10.95	14.18	40001	30000
	predinf[18]	0.0	0.0	3.333E-13	0.0	0.0	0.0	40001	30000
	predinf[19]	5.498	0.8364	0.004568	3.847	5.5	7.128	40001	30000
	predinf[20]	5.449	0.8289	0.004523	3.815	5.451	7.064	40001	30000
	predinf[21]	5.374	0.8162	0.004449	3.764	5.377	6.961	40001	30000
	predinf[22]	5.293	0.8017	0.004366	3.71	5.296	6.852	40001	30000
	predinf[23]	5.227	0.7895	0.004298	3.667	5.23	6.761	40001	30000
	predinf[24]	41.74	6.316	0.03439	29.26	41.76	54.03	40001	30000
	predinf[25]	35.67	5.385	0.0293	25.03	35.7	46.14	40001	30000
	predinf[26]	35.99	5.434	0.02959	25.24	36.01	46.55	40001	30000
	predinf[27]	26.03	3.932	0.02143	18.26	26.05	33.67	40001	30000
	predinf[28]	47.7	7.241	0.03951	33.41	47.73	61.77	40001	30000
	predinf[29]	16.04	2.433	0.01328	11.23	16.05	20.76	40001	30000
	predinf[30]	5.373	0.816	0.004453	3.763	5.376	6.962	40001	30000
	predinf[31]	5.365	0.8159	0.00445	3.755	5.368	6.955	40001	30000
	predinf[32]	0.0	0.0	3.333E-13	0.0	0.0	0.0	40001	30000
	predinf[33]	0.0	0.0	3.333E-13	0.0	0.0	0.0	40001	30000
	predinf[34]	0.0	0.0	3.333E-13	0.0	0.0	0.0	40001	30000
	predinf[35]	5.101	0.7701	0.004187	3.581	5.104	6.598	40001	30000
	predinf[36]	10.14	1.529	0.008312	7.125	10.15	13.11	40001	30000
	predinf[37]	55.04	8.326	0.04528	38.59	55.08	71.23	40001	30000
	predinf[38]	35.24	5.319	0.02895	24.73	35.27	45.58	40001	30000
	predinf[39]	20.38	3.075	0.01676	14.3	20.4	26.35	40001	30000
	predinf[40]	0.0	0.0	3.333E-13	0.0	0.0	0.0	40001	30000
	predinf[41]	0.0	0.0	3.333E-13	0.0	0.0	0.0	40001	30000
	predinf[42]	0.0	0.0	3.333E-13	0.0	0.0	0.0	40001	30000
	predinf[43]	0.0	0.0	3.333E-13	0.0	0.0	0.0	40001	30000
	predinf[44]	5.208	0.7916	0.004312	3.645	5.211	6.751	40001	30000
	predinf[45]	0.0	0.0	3.333E-13	0.0	0.0	0.0	40001	30000
	predinf[46]	15.19	2.303	0.01252	10.65	15.2	19.68	40001	30000
	predinf[47]	4.995	0.7539	0.004097	3.507	4.999	6.46	40001	30000
	predinf[48]	4.964	0.7473	0.004061	3.486	4.968	6.414	40001	30000
	predinf[49]	14.68	2.208	0.01201	10.31	14.69	18.97	40001	30000
	predinf[50]	49.58	7.494	0.04079	34.78	49.61	64.17	40001	30000
	predinf[51]	60.41	9.156	0.04989	42.34	60.45	78.23	40001	30000
	predinf[52]	25.44	3.849	0.02099	17.84	25.46	32.93	40001	30000
	predinf[53]	0.0	0.0	3.333E-13	0.0	0.0	0.0	40001	30000
	predinf[54]	5.171	0.7848	0.004281	3.622	5.175	6.701	40001	30000
	predinf[55]	0.0	0.0	3.333E-13	0.0	0.0	0.0	40001	30000
	predinf[56]	5.118	0.7776	0.004236	3.583	5.122	6.635	40001	30000
	predinf[57]	5.048	0.7657	0.004166	3.537	5.051	6.541	40001	30000
	predinf[58]	0.0	0.0	3.333E-13	0.0	0.0	0.0	40001	30000
	predinf[59]	0.0	0.0	3.333E-13	0.0	0.0	0.0	40001	30000
	predinf[60]	39.21	5.925	0.0322	27.52	39.23	50.73	40001	30000
	predinf[61]	63.14	9.554	0.05195	44.3	63.18	81.74	40001	30000
	predinf[62]	29.27	4.41	0.024	20.56	29.29	37.85	40001	30000
	predinf[63]	14.81	2.231	0.01216	10.4	14.82	19.15	40001	30000
	predinf[64]	15.04	2.271	0.01239	10.55	15.05	19.45	40001	30000
	predinf[65]	5.069	0.7669	0.004184	3.554	5.072	6.56	40001	30000
	predinf[66]	5.101	0.7737	0.004221	3.572	5.105	6.61	40001	30000
	predinf[67]	0.0	0.0	3.333E-13	0.0	0.0	0.0	40001	30000
	predinf[68]	0.0	0.0	3.333E-13	0.0	0.0	0.0	40001	30000
	predinf[69]	0.0	0.0	3.333E-13	0.0	0.0	0.0	40001	30000
	predinf[70]	0.0	0.0	3.333E-13	0.0	0.0	0.0	40001	30000
	predinf[71]	9.692	1.462	0.007946	6.809	9.699	12.54	40001	30000
	predinf[72]	28.97	4.37	0.02375	20.35	28.99	37.47	40001	30000
	predinf[73]	33.53	5.051	0.02746	23.56	33.55	43.35	40001	30000
	predinf[74]	38.68	5.832	0.03174	27.17	38.71	50.03	40001	30000
	predinf[75]	19.56	2.947	0.01605	13.74	19.57	25.29	40001	30000
	predinf[76]	9.918	1.496	0.008158	6.959	9.924	12.83	40001	30000
	predinf[77]	5.018	0.7587	0.004139	3.52	5.021	6.495	40001	30000
	predinf[78]	5.05	0.7654	0.004175	3.539	5.053	6.544	40001	30000
	predinf[79]	0.0	0.0	3.333E-13	0.0	0.0	0.0	40001	30000
	predinf[80]	4.998	0.7585	0.004131	3.502	5.0	6.478	40001	30000
	predinf[81]	0.0	0.0	3.333E-13	0.0	0.0	0.0	40001	30000
	predinf[82]	0.0	0.0	3.333E-13	0.0	0.0	0.0	40001	30000
	predinf[83]	9.595	1.447	0.007861	6.74	9.601	12.41	40001	30000
	predinf[84]	4.764	0.716	0.003891	3.35	4.768	6.156	40001	30000
	predinf[85]	23.76	3.573	0.01943	16.71	23.78	30.7	40001	30000
	predinf[86]	23.97	3.605	0.01962	16.85	23.99	30.99	40001	30000
	predinf[87]	19.43	2.926	0.01594	13.65	19.45	25.12	40001	30000
	predinf[88]	19.73	2.978	0.01624	13.85	19.74	25.53	40001	30000
	predinf[89]	9.977	1.508	0.008228	6.998	9.982	12.92	40001	30000
	predinf[90]	0.0	0.0	3.333E-13	0.0	0.0	0.0	40001	30000
	predinf[91]	0.0	0.0	3.333E-13	0.0	0.0	0.0	40001	30000
	predinf[92]	4.965	0.753	0.004101	3.482	4.968	6.433	40001	30000
	predinf[93]	0.0	0.0	3.333E-13	0.0	0.0	0.0	40001	30000
	predinf[94]	0.0	0.0	3.333E-13	0.0	0.0	0.0	40001	30000
	predinf[95]	0.0	0.0	3.333E-13	0.0	0.0	0.0	40001	30000
	predinf[96]	18.97	2.854	0.01551	13.34	18.98	24.52	40001	30000
	predinf[97]	9.458	1.418	0.007713	6.657	9.466	12.22	40001	30000
	predinf[98]	86.78	13.15	0.07156	60.86	86.82	112.4	40001	30000
	predinf[99]	63.34	9.582	0.05221	44.43	63.37	81.98	40001	30000
	predinf[100]	9.824	1.48	0.00807	6.9	9.831	12.7	40001	30000
	predinf[101]	29.92	4.532	0.02472	20.98	29.94	38.75	40001	30000
	predinf[102]	0.0	0.0	3.333E-13	0.0	0.0	0.0	40001	30000
	predinf[103]	9.996	1.516	0.008266	7.007	10.0	12.95	40001	30000
	predinf[104]	0.0	0.0	3.333E-13	0.0	0.0	0.0	40001	30000
	predinf[105]	4.882	0.7387	0.00402	3.426	4.885	6.323	40001	30000
	predinf[106]	24.1	3.647	0.01983	16.92	24.12	31.21	40001	30000
	predinf[107]	91.29	13.89	0.07549	63.95	91.33	118.4	40001	30000
	predinf[108]	392.3	61.8	0.3358	271.6	392.2	514.0	40001	30000
	predinf[109]	129.9	19.77	0.1076	90.96	129.9	168.4	40001	30000
	predinf[110]	33.53	5.041	0.02746	23.57	33.54	43.33	40001	30000
	predinf[111]	14.53	2.183	0.0119	10.22	14.54	18.78	40001	30000
	predinf[112]	0.0	0.0	3.333E-13	0.0	0.0	0.0	40001	30000
	predinf[113]	9.953	1.503	0.008204	6.985	9.96	12.88	40001	30000
	predinf[114]	0.0	0.0	3.333E-13	0.0	0.0	0.0	40001	30000
	predinf[115]	4.998	0.757	0.00413	3.504	5.0	6.472	40001	30000
	predinf[116]	0.0	0.0	3.333E-13	0.0	0.0	0.0	40001	30000
	predinf[117]	4.885	0.7386	0.004022	3.428	4.888	6.324	40001	30000
	predinf[118]	9.629	1.453	0.007906	6.761	9.635	12.45	40001	30000
	predinf[119]	19.04	2.869	0.0156	13.38	19.06	24.62	40001	30000
	predinf[120]	18.92	2.844	0.01547	13.31	18.94	24.45	40001	30000
	predinf[121]	38.16	5.737	0.03129	26.83	38.19	49.31	40001	30000
	predinf[122]	67.64	10.21	0.05572	47.5	67.66	87.49	40001	30000
	predinf[123]	98.37	14.92	0.08154	68.96	98.4	127.4	40001	30000
	predinf[124]	34.66	5.23	0.0286	24.35	34.68	44.83	40001	30000
	predinf[125]	20.02	3.024	0.01654	14.05	20.03	25.91	40001	30000
	predinf[126]	0.0	0.0	3.333E-13	0.0	0.0	0.0	40001	30000
	predinf[127]	0.0	0.0	3.333E-13	0.0	0.0	0.0	40001	30000
	predinf[128]	4.975	0.7528	0.004112	3.49	4.977	6.44	40001	30000
	predinf[129]	0.0	0.0	3.333E-13	0.0	0.0	0.0	40001	30000
	predinf[130]	4.832	0.7281	0.00397	3.394	4.834	6.245	40001	30000
	predinf[131]	4.772	0.717	0.003907	3.356	4.775	6.165	40001	30000
	predinf[132]	23.77	3.571	0.01947	16.71	23.78	30.72	40001	30000
dic.stats()

DIC
Dbar = post.mean of -2logL; Dhat = -2LogL at post.mean of stochastic nodes
	Dbar	Dhat	pD	DIC	
allcause	2015.350	2009.320	6.035	2021.390	
total	2015.350	2009.320	6.035	2021.390	
history(*)

History

save(C:/Program Files/R/R-2.6.1/log.odc)
save(C:/Program Files/R/R-2.6.1/log.txt)
