# Supplementary material for: Revised estimates of influenza-associated excess mortality, United States, 1995 through 2005
Source: Emerg Themes Epidemiol. 2008 Dec 30;5:26. doi: 10.1186/1742-7622-5-26 (PMC2628891; doi:10.1186/1742-7622-5-26)
Supplement: Additional file 1 — Bayesian analysis of influenza mortality, U.S., 1995–2005 using WinBUGS. [file 1742-7622-5-26-S1.zip › log AG0 8-15-2008.txt]

display(log)
check(p:/if/Papers and Chapters/Influenza/data and calculations/Final results, 6-6-2008/model AG0 8-15.txt)
model is syntactically correct
data(C:/Program Files/R/R-2.6.1/data.txt)
data loaded
compile(3)
model compiled
inits(1,C:/Program Files/R/R-2.6.1/inits1.txt)
chain initialized but other chain(s) contain uninitialized variables
inits(2,C:/Program Files/R/R-2.6.1/inits2.txt)
chain initialized but other chain(s) contain uninitialized variables
inits(3,C:/Program Files/R/R-2.6.1/inits3.txt)
model is initialized
gen.inits()
command #Bugs:gen.inits cannot be executed (is greyed out)
thin.updater(5)
update(40000)
set(tau)
set(kappa)
set(alpha1)
set(beta0)
set(beta1)
set(beta2)
set(beta3)
set(lambda_all)
set(mu_inf)
set(predinf)
set(e.sys)
set(lambda_sys)
set(deviance)
dic.set()
update(10000)
coda(*,C:/Program Files/R/R-2.6.1/coda)
stats(*)

Node statistics
	 node	 mean	 sd	 MC error	2.5%	median	97.5%	start	sample
	alpha1	3.466	0.9649	0.0292	1.605	3.445	5.401	40001	30000
	beta0[1]	4382.0	26.03	0.8419	4332.0	4382.0	4434.0	40001	30000
	beta0[2]	4023.0	25.27	0.8014	3972.0	4024.0	4072.0	40001	30000
	beta0[3]	4367.0	24.96	0.7132	4319.0	4367.0	4417.0	40001	30000
	beta0[4]	4233.0	23.91	0.6673	4187.0	4232.0	4281.0	40001	30000
	beta0[5]	4393.0	24.71	0.7759	4344.0	4393.0	4441.0	40001	30000
	beta0[6]	4385.0	24.18	0.7154	4338.0	4386.0	4433.0	40001	30000
	beta0[7]	4560.0	24.61	0.7298	4511.0	4560.0	4608.0	40001	30000
	beta0[8]	4418.0	23.84	0.6793	4372.0	4418.0	4466.0	40001	30000
	beta0[9]	4118.0	23.58	0.7107	4070.0	4119.0	4163.0	40001	30000
	beta0[10]	4292.0	23.95	0.7067	4244.0	4292.0	4338.0	40001	30000
	beta0[11]	4102.0	24.15	0.7266	4056.0	4101.0	4151.0	40001	30000
	beta0[12]	4294.0	25.43	0.7408	4245.0	4295.0	4345.0	40001	30000
	beta1	-89.47	4.529	0.1517	-98.5	-89.5	-80.49	40001	30000
	beta2	0.4143	0.04006	0.001193	0.3342	0.4146	0.4915	40001	30000
	beta3	-0.005434	0.9967	0.005751	-1.967	-0.003968	1.94	40001	30000
	deviance	2177.0	30.27	1.016	2115.0	2180.0	2230.0	40001	30000
	e.sys[1]	96.52	25.94	0.8213	44.71	96.72	146.7	40001	30000
	e.sys[2]	89.6	25.11	0.7749	40.14	89.16	140.5	40001	30000
	e.sys[3]	5.448	25.27	0.6661	-44.96	5.657	54.4	40001	30000
	e.sys[4]	11.54	24.99	0.667	-38.01	12.13	59.79	40001	30000
	e.sys[5]	79.07	25.6	0.7618	29.11	79.37	129.1	40001	30000
	e.sys[6]	52.89	25.02	0.7119	3.409	52.42	102.4	40001	30000
	e.sys[7]	101.6	24.84	0.7231	52.71	101.4	150.5	40001	30000
	e.sys[8]	143.8	24.08	0.6743	95.64	144.0	190.7	40001	30000
	e.sys[9]	-36.13	23.76	0.7065	-81.85	-36.87	12.07	40001	30000
	e.sys[10]	77.82	24.44	0.7016	30.51	77.49	127.1	40001	30000
	e.sys[11]	4.15	24.45	0.7166	-45.36	4.504	51.26	40001	30000
	e.sys[12]	201.2	25.66	0.6498	148.8	201.6	250.9	40001	30000
	e.sys[13]	148.3	24.82	0.7044	98.69	148.8	195.7	40001	30000
	e.sys[14]	-11.94	23.4	0.6706	-57.89	-12.38	34.99	40001	30000
	e.sys[15]	-2.408	23.67	0.6044	-49.58	-2.221	43.03	40001	30000
	e.sys[16]	-13.0	22.98	0.5953	-58.6	-12.74	31.63	40001	30000
	e.sys[17]	-31.79	23.52	0.687	-77.07	-31.6	14.95	40001	30000
	e.sys[18]	24.77	22.74	0.6308	-20.27	24.35	69.79	40001	30000
	e.sys[19]	-94.52	23.25	0.6451	-140.5	-94.57	-48.67	40001	30000
	e.sys[20]	-12.6	22.59	0.5921	-57.18	-12.34	31.89	40001	30000
	e.sys[21]	-94.57	22.12	0.6121	-137.6	-95.2	-50.37	40001	30000
	e.sys[22]	-20.03	22.62	0.6232	-63.7	-20.35	25.47	40001	30000
	e.sys[23]	50.54	22.7	0.6336	4.515	50.94	94.31	40001	30000
	e.sys[24]	-111.2	23.6	0.5768	-159.2	-111.0	-65.44	40001	30000
	e.sys[25]	-52.62	23.79	0.6492	-100.2	-52.38	-6.805	40001	30000
	e.sys[26]	-139.8	22.71	0.5859	-184.2	-139.8	-95.06	40001	30000
	e.sys[27]	20.09	22.9	0.547	-25.05	20.34	64.56	40001	30000
	e.sys[28]	-134.0	23.44	0.5773	-180.8	-134.0	-89.01	40001	30000
	e.sys[29]	-80.42	22.7	0.6262	-124.2	-80.3	-35.42	40001	30000
	e.sys[30]	-70.95	21.96	0.5727	-114.3	-71.13	-27.63	40001	30000
	e.sys[31]	-57.39	22.52	0.6015	-101.9	-57.49	-13.23	40001	30000
	e.sys[32]	-10.8	21.3	0.5405	-52.66	-10.48	31.39	40001	30000
	e.sys[33]	-58.12	20.91	0.5595	-99.01	-58.4	-16.64	40001	30000
	e.sys[34]	21.61	21.51	0.5787	-20.35	21.52	64.87	40001	30000
	e.sys[35]	-75.44	21.68	0.5886	-119.3	-75.18	-33.16	40001	30000
	e.sys[36]	3.204	22.8	0.5927	-41.33	3.002	48.19	40001	30000
	e.sys[37]	18.76	24.94	0.6154	-32.4	19.71	65.34	40001	30000
	e.sys[38]	-53.73	22.32	0.531	-98.15	-53.71	-10.25	40001	30000
	e.sys[39]	17.05	22.7	0.5575	-28.24	17.34	60.58	40001	30000
	e.sys[40]	-15.89	21.33	0.52	-57.72	-15.81	25.83	40001	30000
	e.sys[41]	-112.1	21.93	0.6085	-154.2	-112.2	-68.15	40001	30000
	e.sys[42]	-4.341	21.49	0.5466	-46.64	-4.529	38.45	40001	30000
	e.sys[43]	14.31	22.02	0.5803	-28.53	14.3	57.7	40001	30000
	e.sys[44]	73.77	21.35	0.5142	31.8	73.93	116.1	40001	30000
	e.sys[45]	-33.67	20.69	0.5379	-74.32	-33.91	7.445	40001	30000
	e.sys[46]	-69.45	22.04	0.5552	-112.7	-69.62	-25.62	40001	30000
	e.sys[47]	-33.17	21.41	0.5666	-76.17	-33.11	8.223	40001	30000
	e.sys[48]	-64.47	22.81	0.5905	-108.5	-64.85	-19.25	40001	30000
	e.sys[49]	-90.21	23.19	0.6322	-136.4	-89.84	-45.52	40001	30000
	e.sys[50]	-15.27	23.2	0.5286	-61.93	-15.14	29.5	40001	30000
	e.sys[51]	-59.46	24.41	0.5673	-108.5	-59.1	-13.18	40001	30000
	e.sys[52]	-49.94	22.5	0.5355	-95.11	-49.79	-6.512	40001	30000
	e.sys[53]	-44.98	22.13	0.6032	-87.61	-45.07	-0.3683	40001	30000
	e.sys[54]	40.21	22.03	0.5514	-2.718	39.96	84.01	40001	30000
	e.sys[55]	-7.336	22.18	0.583	-50.87	-7.168	36.53	40001	30000
	e.sys[56]	17.3	21.54	0.5158	-25.1	17.42	59.59	40001	30000
	e.sys[57]	84.46	21.17	0.5276	43.02	84.28	126.2	40001	30000
	e.sys[58]	32.31	21.52	0.5677	-9.817	32.26	75.43	40001	30000
	e.sys[59]	-52.44	21.37	0.5687	-95.54	-52.39	-11.19	40001	30000
	e.sys[60]	16.01	23.14	0.5426	-29.96	16.09	61.14	40001	30000
	e.sys[61]	18.73	25.49	0.6269	-33.55	19.42	66.7	40001	30000
	e.sys[62]	-41.13	22.51	0.531	-85.48	-41.12	3.094	40001	30000
	e.sys[63]	-41.01	23.16	0.5992	-86.41	-40.87	3.873	40001	30000
	e.sys[64]	70.65	22.51	0.5496	26.28	70.94	114.2	40001	30000
	e.sys[65]	5.908	22.51	0.5988	-38.2	5.738	51.09	40001	30000
	e.sys[66]	35.7	22.28	0.5579	-7.477	35.47	80.12	40001	30000
	e.sys[67]	18.99	22.45	0.5925	-25.06	19.07	63.54	40001	30000
	e.sys[68]	-63.45	21.48	0.5327	-104.9	-63.51	-21.03	40001	30000
	e.sys[69]	86.66	21.18	0.5475	45.21	86.53	128.1	40001	30000
	e.sys[70]	6.881	21.82	0.5797	-35.91	6.897	50.43	40001	30000
	e.sys[71]	-54.54	21.94	0.5702	-98.45	-54.4	-12.13	40001	30000
	e.sys[72]	-9.007	23.12	0.5648	-54.2	-9.445	36.82	40001	30000
	e.sys[73]	60.56	24.07	0.6191	11.64	61.08	106.7	40001	30000
	e.sys[74]	157.5	23.68	0.5186	110.3	157.8	203.1	40001	30000
	e.sys[75]	4.35	23.39	0.6087	-41.48	4.512	49.74	40001	30000
	e.sys[76]	49.64	22.33	0.5556	5.226	49.79	92.99	40001	30000
	e.sys[77]	12.08	22.58	0.6015	-32.1	11.96	57.41	40001	30000
	e.sys[78]	-168.0	22.23	0.5717	-211.3	-168.3	-123.4	40001	30000
	e.sys[79]	-123.4	22.5	0.6006	-167.5	-123.2	-78.54	40001	30000
	e.sys[80]	-98.36	21.77	0.5383	-140.8	-98.29	-55.78	40001	30000
	e.sys[81]	-41.71	21.29	0.5621	-83.48	-41.76	-0.2288	40001	30000
	e.sys[82]	-32.82	21.84	0.5832	-75.27	-32.99	11.11	40001	30000
	e.sys[83]	97.18	22.21	0.5755	52.84	97.28	139.9	40001	30000
	e.sys[84]	-36.69	23.86	0.6392	-82.57	-37.14	12.04	40001	30000
	e.sys[85]	71.94	23.74	0.6327	24.31	72.37	117.6	40001	30000
	e.sys[86]	50.32	22.51	0.5308	6.185	50.41	94.32	40001	30000
	e.sys[87]	175.8	23.41	0.6016	129.4	176.0	221.5	40001	30000
	e.sys[88]	71.64	22.73	0.5553	26.02	72.01	114.9	40001	30000
	e.sys[89]	42.86	22.44	0.5868	-0.7302	42.72	87.52	40001	30000
	e.sys[90]	93.78	22.01	0.5791	51.29	93.45	138.1	40001	30000
	e.sys[91]	33.63	22.35	0.5967	-10.07	33.84	77.94	40001	30000
	e.sys[92]	-36.15	21.75	0.5369	-78.77	-36.03	6.484	40001	30000
	e.sys[93]	84.35	21.28	0.5725	42.84	84.32	125.9	40001	30000
	e.sys[94]	10.52	21.72	0.5831	-31.67	10.37	54.16	40001	30000
	e.sys[95]	48.38	21.67	0.579	4.887	48.34	90.68	40001	30000
	e.sys[96]	-5.695	23.47	0.6117	-50.99	-6.236	42.01	40001	30000
	e.sys[97]	-92.58	23.72	0.6743	-140.9	-92.18	-46.88	40001	30000
	e.sys[98]	-29.72	25.38	0.5575	-81.37	-29.12	18.08	40001	30000
	e.sys[99]	-80.67	24.49	0.5993	-129.9	-80.2	-33.57	40001	30000
	e.sys[100]	61.23	22.1	0.5378	17.35	61.77	103.5	40001	30000
	e.sys[101]	-31.64	23.0	0.5666	-77.12	-31.57	13.77	40001	30000
	e.sys[102]	64.07	21.99	0.584	21.42	63.67	108.0	40001	30000
	e.sys[103]	-5.912	22.64	0.5824	-50.77	-5.648	38.87	40001	30000
	e.sys[104]	40.16	21.58	0.5352	-2.409	40.18	82.39	40001	30000
	e.sys[105]	4.376	21.38	0.5772	-37.22	4.339	46.24	40001	30000
	e.sys[106]	-12.07	22.67	0.5601	-56.88	-12.1	33.24	40001	30000
	e.sys[107]	26.17	28.55	0.6989	-32.66	27.1	79.29	40001	30000
	e.sys[108]	19.38	61.06	1.668	-101.3	18.96	139.6	40001	30000
	e.sys[109]	39.74	32.7	0.841	-28.74	41.27	99.39	40001	30000
	e.sys[110]	128.6	23.62	0.5251	82.22	128.5	174.5	40001	30000
	e.sys[111]	-89.13	24.14	0.6487	-136.4	-88.8	-42.61	40001	30000
	e.sys[112]	-111.5	22.44	0.549	-156.0	-110.9	-68.38	40001	30000
	e.sys[113]	20.76	22.94	0.5765	-24.3	20.64	66.44	40001	30000
	e.sys[114]	-81.97	22.83	0.6158	-126.3	-82.17	-36.78	40001	30000
	e.sys[115]	32.8	23.22	0.5952	-13.05	32.96	78.95	40001	30000
	e.sys[116]	-31.07	22.52	0.5526	-75.24	-30.94	12.83	40001	30000
	e.sys[117]	71.5	22.37	0.6114	29.0	71.17	116.4	40001	30000
	e.sys[118]	59.86	22.76	0.5728	15.34	59.67	105.2	40001	30000
	e.sys[119]	-49.73	22.98	0.5764	-95.43	-49.67	-4.552	40001	30000
	e.sys[120]	26.56	24.46	0.6252	-20.48	26.19	75.43	40001	30000
	e.sys[121]	-208.3	27.65	0.7745	-263.7	-207.9	-154.2	40001	30000
	e.sys[122]	-131.8	26.6	0.6258	-184.4	-131.7	-79.38	40001	30000
	e.sys[123]	59.58	31.19	0.7647	-4.331	60.81	118.4	40001	30000
	e.sys[124]	47.5	26.38	0.6161	-5.49	48.06	98.02	40001	30000
	e.sys[125]	130.3	26.08	0.6319	79.17	130.0	181.9	40001	30000
	e.sys[126]	4.115	25.86	0.7052	-46.14	4.12	55.27	40001	30000
	e.sys[127]	84.61	25.9	0.6681	33.21	84.62	136.2	40001	30000
	e.sys[128]	-8.275	25.75	0.6302	-59.42	-8.159	41.58	40001	30000
	e.sys[129]	-87.03	25.36	0.7178	-134.8	-87.83	-34.97	40001	30000
	e.sys[130]	-80.41	25.36	0.6446	-130.4	-80.3	-30.45	40001	30000
	e.sys[131]	36.96	25.56	0.6514	-13.49	36.92	87.14	40001	30000
	e.sys[132]	-25.69	27.2	0.6871	-79.19	-25.88	28.48	40001	30000
	kappa	1.2	0.3038	0.008946	0.4732	1.237	1.687	40001	30000
	lambda_all[1]	4400.0	34.12	0.981	4340.0	4398.0	4476.0	40001	30000
	lambda_all[2]	4041.0	33.17	0.9446	3980.0	4038.0	4115.0	40001	30000
	lambda_all[3]	4388.0	31.19	0.673	4327.0	4388.0	4452.0	40001	30000
	lambda_all[4]	4252.0	30.76	0.6678	4192.0	4251.0	4315.0	40001	30000
	lambda_all[5]	4417.0	32.67	0.8628	4358.0	4415.0	4488.0	40001	30000
	lambda_all[6]	4402.0	31.41	0.7381	4343.0	4401.0	4468.0	40001	30000
	lambda_all[7]	4574.0	33.25	0.8858	4516.0	4572.0	4649.0	40001	30000
	lambda_all[8]	4438.0	34.93	1.032	4381.0	4433.0	4520.0	40001	30000
	lambda_all[9]	4117.0	30.3	0.7213	4052.0	4119.0	4174.0	40001	30000
	lambda_all[10]	4308.0	32.17	0.8036	4249.0	4306.0	4379.0	40001	30000
	lambda_all[11]	4109.0	30.44	0.7169	4049.0	4109.0	4172.0	40001	30000
	lambda_all[12]	4345.0	39.85	1.263	4282.0	4338.0	4438.0	40001	30000
	lambda_all[13]	4333.0	35.75	1.075	4274.0	4329.0	4416.0	40001	30000
	lambda_all[14]	3946.0	29.89	0.6755	3885.0	3947.0	4006.0	40001	30000
	lambda_all[15]	4295.0	30.09	0.6079	4235.0	4295.0	4356.0	40001	30000
	lambda_all[16]	4157.0	29.58	0.6176	4095.0	4157.0	4216.0	40001	30000
	lambda_all[17]	4311.0	30.37	0.7052	4248.0	4312.0	4370.0	40001	30000
	lambda_all[18]	4303.0	29.67	0.6365	4245.0	4303.0	4365.0	40001	30000
	lambda_all[19]	4467.0	32.41	0.8353	4393.0	4470.0	4525.0	40001	30000
	lambda_all[20]	4335.0	29.38	0.5981	4275.0	4335.0	4393.0	40001	30000
	lambda_all[21]	4025.0	31.71	0.8272	3951.0	4028.0	4078.0	40001	30000
	lambda_all[22]	4208.0	29.6	0.649	4144.0	4209.0	4265.0	40001	30000
	lambda_all[23]	4026.0	30.02	0.7054	3971.0	4024.0	4092.0	40001	30000
	lambda_all[24]	4222.0	32.77	0.8345	4146.0	4225.0	4280.0	40001	30000
	lambda_all[25]	4229.0	31.16	0.7324	4162.0	4230.0	4287.0	40001	30000
	lambda_all[26]	3857.0	34.58	1.018	3776.0	3861.0	3914.0	40001	30000
	lambda_all[27]	4216.0	29.69	0.572	4158.0	4215.0	4278.0	40001	30000
	lambda_all[28]	4074.0	34.9	1.003	3993.0	4078.0	4132.0	40001	30000
	lambda_all[29]	4224.0	31.31	0.7628	4153.0	4226.0	4278.0	40001	30000
	lambda_all[30]	4210.0	30.74	0.7308	4140.0	4213.0	4265.0	40001	30000
	lambda_all[31]	4386.0	30.45	0.6869	4319.0	4388.0	4443.0	40001	30000
	lambda_all[32]	4247.0	28.69	0.5527	4187.0	4247.0	4304.0	40001	30000
	lambda_all[33]	3940.0	29.57	0.6672	3873.0	3943.0	3993.0	40001	30000
	lambda_all[34]	4124.0	28.76	0.5862	4066.0	4124.0	4185.0	40001	30000
	lambda_all[35]	3925.0	30.48	0.7256	3856.0	3928.0	3980.0	40001	30000
	lambda_all[36]	4131.0	29.03	0.5939	4073.0	4131.0	4191.0	40001	30000
	lambda_all[37]	4172.0	30.98	0.6203	4113.0	4171.0	4237.0	40001	30000
	lambda_all[38]	3789.0	29.51	0.6079	3725.0	3791.0	3844.0	40001	30000
	lambda_all[39]	4133.0	29.52	0.5899	4076.0	4132.0	4195.0	40001	30000
	lambda_all[40]	3981.0	28.77	0.5416	3921.0	3982.0	4037.0	40001	30000
	lambda_all[41]	4130.0	32.48	0.8831	4055.0	4134.0	4184.0	40001	30000
	lambda_all[42]	4135.0	28.67	0.5547	4075.0	4135.0	4192.0	40001	30000
	lambda_all[43]	4311.0	29.46	0.5952	4253.0	4311.0	4373.0	40001	30000
	lambda_all[44]	4181.0	30.08	0.6676	4127.0	4178.0	4250.0	40001	30000
	lambda_all[45]	3864.0	28.42	0.5784	3802.0	3865.0	3917.0	40001	30000
	lambda_all[46]	4044.0	30.42	0.7129	3975.0	4046.0	4099.0	40001	30000
	lambda_all[47]	3851.0	28.71	0.6063	3790.0	3852.0	3906.0	40001	30000
	lambda_all[48]	4040.0	30.14	0.6689	3973.0	4042.0	4094.0	40001	30000
	lambda_all[49]	4060.0	31.97	0.8334	3987.0	4062.0	4117.0	40001	30000
	lambda_all[50]	3733.0	29.52	0.5457	3673.0	3734.0	3792.0	40001	30000
	lambda_all[51]	4078.0	31.05	0.635	4011.0	4079.0	4136.0	40001	30000
	lambda_all[52]	3922.0	30.19	0.6285	3856.0	3923.0	3977.0	40001	30000
	lambda_all[53]	4067.0	29.77	0.6591	4001.0	4068.0	4122.0	40001	30000
	lambda_all[54]	4073.0	29.45	0.5886	4016.0	4072.0	4136.0	40001	30000
	lambda_all[55]	4237.0	29.24	0.5972	4177.0	4237.0	4296.0	40001	30000
	lambda_all[56]	4103.0	28.7	0.5295	4047.0	4102.0	4163.0	40001	30000
	lambda_all[57]	3811.0	30.43	0.7394	3759.0	3808.0	3881.0	40001	30000
	lambda_all[58]	3975.0	28.81	0.5977	3919.0	3974.0	4036.0	40001	30000
	lambda_all[59]	3774.0	29.46	0.6503	3709.0	3776.0	3829.0	40001	30000
	lambda_all[60]	4003.0	29.88	0.5645	3944.0	4002.0	4065.0	40001	30000
	lambda_all[61]	4048.0	31.37	0.6343	3988.0	4046.0	4113.0	40001	30000
	lambda_all[62]	3656.0	29.05	0.585	3594.0	3657.0	3711.0	40001	30000
	lambda_all[63]	3990.0	29.88	0.6231	3927.0	3991.0	4048.0	40001	30000
	lambda_all[64]	3871.0	30.33	0.6629	3817.0	3868.0	3939.0	40001	30000
	lambda_all[65]	4016.0	29.25	0.6049	3956.0	4016.0	4075.0	40001	30000
	lambda_all[66]	4012.0	29.27	0.5824	3955.0	4011.0	4074.0	40001	30000
	lambda_all[67]	4180.0	29.27	0.6085	4122.0	4180.0	4242.0	40001	30000
	lambda_all[68]	4029.0	29.59	0.6482	3963.0	4031.0	4082.0	40001	30000
	lambda_all[69]	3747.0	30.58	0.7687	3694.0	3744.0	3817.0	40001	30000
	lambda_all[70]	3911.0	28.65	0.5845	3854.0	3911.0	3970.0	40001	30000
	lambda_all[71]	3720.0	29.48	0.6585	3655.0	3721.0	3774.0	40001	30000
	lambda_all[72]	3932.0	29.14	0.5656	3872.0	3932.0	3990.0	40001	30000
	lambda_all[73]	3985.0	31.23	0.7078	3929.0	3983.0	4054.0	40001	30000
	lambda_all[74]	3646.0	36.56	1.091	3588.0	3641.0	3732.0	40001	30000
	lambda_all[75]	3952.0	29.71	0.6198	3894.0	3952.0	4013.0	40001	30000
	lambda_all[76]	3818.0	29.51	0.6293	3764.0	3816.0	3882.0	40001	30000
	lambda_all[77]	3969.0	29.4	0.6131	3910.0	3969.0	4030.0	40001	30000
	lambda_all[78]	3939.0	37.34	1.205	3851.0	3945.0	3997.0	40001	30000
	lambda_all[79]	4116.0	33.18	0.9382	4039.0	4120.0	4172.0	40001	30000
	lambda_all[80]	3981.0	31.31	0.7882	3908.0	3984.0	4033.0	40001	30000
	lambda_all[81]	3684.0	28.9	0.6193	3621.0	3685.0	3737.0	40001	30000
	lambda_all[82]	3859.0	29.04	0.6347	3797.0	3860.0	3914.0	40001	30000
	lambda_all[83]	3693.0	31.96	0.848	3639.0	3690.0	3767.0	40001	30000
	lambda_all[84]	3864.0	30.09	0.6682	3800.0	3865.0	3922.0	40001	30000
	lambda_all[85]	3949.0	31.48	0.7695	3894.0	3946.0	4019.0	40001	30000
	lambda_all[86]	3587.0	29.75	0.6382	3533.0	3585.0	3652.0	40001	30000
	lambda_all[87]	3944.0	38.16	1.234	3884.0	3938.0	4034.0	40001	30000
	lambda_all[88]	3796.0	30.43	0.6844	3743.0	3793.0	3864.0	40001	30000
	lambda_all[89]	3945.0	29.66	0.6519	3888.0	3944.0	4009.0	40001	30000
	lambda_all[90]	3937.0	31.29	0.7735	3882.0	3934.0	4008.0	40001	30000
	lambda_all[91]	4103.0	29.48	0.6409	4046.0	4102.0	4166.0	40001	30000
	lambda_all[92]	3957.0	28.98	0.5758	3894.0	3958.0	4012.0	40001	30000
	lambda_all[93]	3668.0	30.45	0.7803	3616.0	3665.0	3737.0	40001	30000
	lambda_all[94]	3833.0	28.86	0.5852	3776.0	3833.0	3893.0	40001	30000
	lambda_all[95]	3648.0	29.21	0.6792	3595.0	3646.0	3713.0	40001	30000
	lambda_all[96]	3847.0	29.45	0.6054	3787.0	3847.0	3906.0	40001	30000
	lambda_all[97]	3904.0	31.8	0.8576	3832.0	3906.0	3962.0	40001	30000
	lambda_all[98]	3605.0	30.99	0.6017	3541.0	3605.0	3665.0	40001	30000
	lambda_all[99]	3925.0	32.17	0.7238	3854.0	3927.0	3984.0	40001	30000
	lambda_all[100]	3774.0	29.88	0.6402	3722.0	3772.0	3841.0	40001	30000
	lambda_all[101]	3936.0	29.93	0.5991	3872.0	3937.0	3994.0	40001	30000
	lambda_all[102]	3920.0	29.7	0.6781	3865.0	3918.0	3985.0	40001	30000
	lambda_all[103]	4093.0	29.48	0.5892	4033.0	4092.0	4153.0	40001	30000
	lambda_all[104]	3950.0	29.17	0.5993	3896.0	3948.0	4014.0	40001	30000
	lambda_all[105]	3648.0	28.21	0.5842	3592.0	3648.0	3706.0	40001	30000
	lambda_all[106]	3834.0	29.33	0.5742	3772.0	3835.0	3891.0	40001	30000
	lambda_all[107]	3697.0	32.89	0.7109	3635.0	3696.0	3766.0	40001	30000
	lambda_all[108]	4078.0	57.35	1.618	3968.0	4077.0	4192.0	40001	30000
	lambda_all[109]	4014.0	36.14	0.8426	3948.0	4013.0	4090.0	40001	30000
	lambda_all[110]	3601.0	34.79	0.9678	3543.0	3596.0	3681.0	40001	30000
	lambda_all[111]	3899.0	31.92	0.7692	3829.0	3901.0	3956.0	40001	30000
	lambda_all[112]	3753.0	32.12	0.8713	3678.0	3756.0	3808.0	40001	30000
	lambda_all[113]	3937.0	29.58	0.6061	3879.0	3936.0	3999.0	40001	30000
	lambda_all[114]	3909.0	31.73	0.8186	3837.0	3912.0	3964.0	40001	30000
	lambda_all[115]	4101.0	30.14	0.6284	4041.0	4100.0	4165.0	40001	30000
	lambda_all[116]	3949.0	29.31	0.5798	3887.0	3950.0	4006.0	40001	30000
	lambda_all[117]	3664.0	30.44	0.7634	3609.0	3662.0	3733.0	40001	30000
	lambda_all[118]	3840.0	30.1	0.6634	3784.0	3839.0	3906.0	40001	30000
	lambda_all[119]	3642.0	29.98	0.6481	3577.0	3644.0	3699.0	40001	30000
	lambda_all[120]	3846.0	30.64	0.656	3786.0	3845.0	3910.0	40001	30000
	lambda_all[121]	3945.0	42.12	1.432	3848.0	3950.0	4015.0	40001	30000
	lambda_all[122]	3613.0	36.0	1.005	3531.0	3617.0	3675.0	40001	30000
	lambda_all[123]	4010.0	35.77	0.8579	3945.0	4007.0	4086.0	40001	30000
	lambda_all[124]	3829.0	32.06	0.6709	3770.0	3827.0	3898.0	40001	30000
	lambda_all[125]	3989.0	35.48	0.9894	3928.0	3985.0	4070.0	40001	30000
	lambda_all[126]	3951.0	31.58	0.7098	3887.0	3951.0	4013.0	40001	30000
	lambda_all[127]	4134.0	33.26	0.8348	4073.0	4132.0	4209.0	40001	30000
	lambda_all[128]	3985.0	31.15	0.6422	3923.0	3986.0	4048.0	40001	30000
	lambda_all[129]	3671.0	32.96	0.8817	3598.0	3674.0	3728.0	40001	30000
	lambda_all[130]	3850.0	32.72	0.8174	3778.0	3852.0	3909.0	40001	30000
	lambda_all[131]	3675.0	31.01	0.7094	3616.0	3674.0	3739.0	40001	30000
	lambda_all[132]	3872.0	31.95	0.6944	3807.0	3873.0	3936.0	40001	30000
	lambda_sys[1]	4389.0	25.94	0.8213	4339.0	4389.0	4441.0	40001	30000
	lambda_sys[2]	4030.0	25.11	0.7749	3980.0	4031.0	4080.0	40001	30000
	lambda_sys[3]	4388.0	25.27	0.6661	4339.0	4387.0	4438.0	40001	30000
	lambda_sys[4]	4250.0	24.99	0.667	4202.0	4250.0	4300.0	40001	30000
	lambda_sys[5]	4408.0	25.6	0.7618	4358.0	4408.0	4458.0	40001	30000
	lambda_sys[6]	4396.0	25.02	0.7119	4347.0	4397.0	4446.0	40001	30000
	lambda_sys[7]	4563.0	24.84	0.7231	4514.0	4564.0	4612.0	40001	30000
	lambda_sys[8]	4422.0	24.08	0.6743	4375.0	4422.0	4470.0	40001	30000
	lambda_sys[9]	4121.0	23.76	0.7065	4073.0	4122.0	4167.0	40001	30000
	lambda_sys[10]	4299.0	24.44	0.7016	4250.0	4300.0	4347.0	40001	30000
	lambda_sys[11]	4109.0	24.45	0.7166	4062.0	4108.0	4158.0	40001	30000
	lambda_sys[12]	4323.0	25.66	0.6498	4273.0	4322.0	4375.0	40001	30000
	lambda_sys[13]	4317.0	24.82	0.7044	4269.0	4316.0	4366.0	40001	30000
	lambda_sys[14]	3948.0	23.4	0.6706	3901.0	3948.0	3994.0	40001	30000
	lambda_sys[15]	4295.0	23.67	0.6044	4250.0	4295.0	4343.0	40001	30000
	lambda_sys[16]	4158.0	22.98	0.5953	4113.0	4158.0	4204.0	40001	30000
	lambda_sys[17]	4315.0	23.52	0.687	4268.0	4315.0	4360.0	40001	30000
	lambda_sys[18]	4300.0	22.74	0.6308	4255.0	4301.0	4345.0	40001	30000
	lambda_sys[19]	4478.0	23.25	0.6451	4432.0	4478.0	4524.0	40001	30000
	lambda_sys[20]	4337.0	22.59	0.5921	4292.0	4336.0	4381.0	40001	30000
	lambda_sys[21]	4036.0	22.12	0.6121	3991.0	4036.0	4079.0	40001	30000
	lambda_sys[22]	4210.0	22.62	0.6232	4165.0	4210.0	4254.0	40001	30000
	lambda_sys[23]	4020.0	22.7	0.6336	3977.0	4020.0	4066.0	40001	30000
	lambda_sys[24]	4234.0	23.6	0.5768	4188.0	4234.0	4282.0	40001	30000
	lambda_sys[25]	4235.0	23.79	0.6492	4189.0	4234.0	4282.0	40001	30000
	lambda_sys[26]	3874.0	22.71	0.5859	3829.0	3874.0	3918.0	40001	30000
	lambda_sys[27]	4214.0	22.9	0.547	4169.0	4214.0	4259.0	40001	30000
	lambda_sys[28]	4090.0	23.44	0.5773	4045.0	4090.0	4137.0	40001	30000
	lambda_sys[29]	4232.0	22.7	0.6262	4187.0	4232.0	4276.0	40001	30000
	lambda_sys[30]	4218.0	21.96	0.5727	4175.0	4218.0	4261.0	40001	30000
	lambda_sys[31]	4392.0	22.52	0.6015	4348.0	4392.0	4437.0	40001	30000
	lambda_sys[32]	4248.0	21.3	0.5405	4206.0	4247.0	4290.0	40001	30000
	lambda_sys[33]	3947.0	20.91	0.5595	3906.0	3947.0	3988.0	40001	30000
	lambda_sys[34]	4121.0	21.51	0.5787	4078.0	4121.0	4163.0	40001	30000
	lambda_sys[35]	3934.0	21.68	0.5886	3892.0	3934.0	3978.0	40001	30000
	lambda_sys[36]	4131.0	22.8	0.5927	4086.0	4131.0	4175.0	40001	30000
	lambda_sys[37]	4170.0	24.94	0.6154	4124.0	4169.0	4221.0	40001	30000
	lambda_sys[38]	3796.0	22.32	0.531	3752.0	3796.0	3840.0	40001	30000
	lambda_sys[39]	4131.0	22.7	0.5575	4087.0	4131.0	4176.0	40001	30000
	lambda_sys[40]	3983.0	21.33	0.52	3941.0	3983.0	4025.0	40001	30000
	lambda_sys[41]	4143.0	21.93	0.6085	4099.0	4143.0	4185.0	40001	30000
	lambda_sys[42]	4135.0	21.49	0.5466	4093.0	4136.0	4178.0	40001	30000
	lambda_sys[43]	4310.0	22.02	0.5803	4266.0	4310.0	4353.0	40001	30000
	lambda_sys[44]	4172.0	21.35	0.5142	4130.0	4172.0	4214.0	40001	30000
	lambda_sys[45]	3868.0	20.69	0.5379	3827.0	3868.0	3908.0	40001	30000
	lambda_sys[46]	4051.0	22.04	0.5552	4008.0	4052.0	4095.0	40001	30000
	lambda_sys[47]	3855.0	21.41	0.5666	3814.0	3855.0	3898.0	40001	30000
	lambda_sys[48]	4047.0	22.81	0.5905	4002.0	4048.0	4091.0	40001	30000
	lambda_sys[49]	4070.0	23.19	0.6322	4026.0	4070.0	4116.0	40001	30000
	lambda_sys[50]	3735.0	23.2	0.5286	3691.0	3735.0	3782.0	40001	30000
	lambda_sys[51]	4084.0	24.41	0.5673	4038.0	4084.0	4134.0	40001	30000
	lambda_sys[52]	3928.0	22.5	0.5355	3885.0	3928.0	3973.0	40001	30000
	lambda_sys[53]	4072.0	22.13	0.6032	4027.0	4072.0	4115.0	40001	30000
	lambda_sys[54]	4068.0	22.03	0.5514	4024.0	4068.0	4111.0	40001	30000
	lambda_sys[55]	4238.0	22.18	0.583	4195.0	4238.0	4282.0	40001	30000
	lambda_sys[56]	4101.0	21.54	0.5158	4058.0	4101.0	4143.0	40001	30000
	lambda_sys[57]	3801.0	21.17	0.5276	3759.0	3801.0	3842.0	40001	30000
	lambda_sys[58]	3971.0	21.52	0.5677	3928.0	3971.0	4013.0	40001	30000
	lambda_sys[59]	3780.0	21.37	0.5687	3739.0	3780.0	3824.0	40001	30000
	lambda_sys[60]	4001.0	23.14	0.5426	3956.0	4001.0	4047.0	40001	30000
	lambda_sys[61]	4045.0	25.49	0.6269	3997.0	4045.0	4098.0	40001	30000
	lambda_sys[62]	3661.0	22.51	0.531	3617.0	3661.0	3706.0	40001	30000
	lambda_sys[63]	3995.0	23.16	0.5992	3950.0	3995.0	4040.0	40001	30000
	lambda_sys[64]	3862.0	22.51	0.5496	3819.0	3862.0	3907.0	40001	30000
	lambda_sys[65]	4015.0	22.51	0.5988	3970.0	4015.0	4059.0	40001	30000
	lambda_sys[66]	4007.0	22.28	0.5579	3963.0	4008.0	4050.0	40001	30000
	lambda_sys[67]	4178.0	22.45	0.5925	4133.0	4178.0	4222.0	40001	30000
	lambda_sys[68]	4036.0	21.48	0.5327	3994.0	4037.0	4078.0	40001	30000
	lambda_sys[69]	3736.0	21.18	0.5475	3695.0	3736.0	3778.0	40001	30000
	lambda_sys[70]	3910.0	21.82	0.5797	3867.0	3910.0	3953.0	40001	30000
	lambda_sys[71]	3727.0	21.94	0.5702	3684.0	3726.0	3770.0	40001	30000
	lambda_sys[72]	3933.0	23.12	0.5648	3887.0	3933.0	3978.0	40001	30000
	lambda_sys[73]	3978.0	24.07	0.6191	3932.0	3978.0	4027.0	40001	30000
	lambda_sys[74]	3627.0	23.68	0.5186	3581.0	3626.0	3674.0	40001	30000
	lambda_sys[75]	3952.0	23.39	0.6087	3906.0	3951.0	3997.0	40001	30000
	lambda_sys[76]	3811.0	22.33	0.5556	3768.0	3811.0	3856.0	40001	30000
	lambda_sys[77]	3968.0	22.58	0.6015	3923.0	3968.0	4012.0	40001	30000
	lambda_sys[78]	3959.0	22.23	0.5717	3914.0	3959.0	4002.0	40001	30000
	lambda_sys[79]	4130.0	22.5	0.6006	4086.0	4130.0	4174.0	40001	30000
	lambda_sys[80]	3992.0	21.77	0.5383	3950.0	3992.0	4035.0	40001	30000
	lambda_sys[81]	3689.0	21.29	0.5621	3647.0	3689.0	3730.0	40001	30000
	lambda_sys[82]	3863.0	21.84	0.5832	3819.0	3863.0	3905.0	40001	30000
	lambda_sys[83]	3681.0	22.21	0.5755	3638.0	3681.0	3725.0	40001	30000
	lambda_sys[84]	3869.0	23.86	0.6392	3820.0	3869.0	3915.0	40001	30000
	lambda_sys[85]	3940.0	23.74	0.6327	3894.0	3940.0	3988.0	40001	30000
	lambda_sys[86]	3581.0	22.51	0.5308	3537.0	3581.0	3625.0	40001	30000
	lambda_sys[87]	3923.0	23.41	0.6016	3877.0	3923.0	3970.0	40001	30000
	lambda_sys[88]	3787.0	22.73	0.5553	3744.0	3787.0	3833.0	40001	30000
	lambda_sys[89]	3940.0	22.44	0.5868	3895.0	3940.0	3984.0	40001	30000
	lambda_sys[90]	3925.0	22.01	0.5791	3881.0	3926.0	3968.0	40001	30000
	lambda_sys[91]	4099.0	22.35	0.5967	4055.0	4099.0	4143.0	40001	30000
	lambda_sys[92]	3961.0	21.75	0.5369	3919.0	3961.0	4004.0	40001	30000
	lambda_sys[93]	3658.0	21.28	0.5725	3616.0	3658.0	3699.0	40001	30000
	lambda_sys[94]	3831.0	21.72	0.5831	3788.0	3832.0	3874.0	40001	30000
	lambda_sys[95]	3642.0	21.67	0.579	3599.0	3642.0	3685.0	40001	30000
	lambda_sys[96]	3848.0	23.47	0.6117	3800.0	3848.0	3893.0	40001	30000
	lambda_sys[97]	3915.0	23.72	0.6743	3869.0	3914.0	3963.0	40001	30000
	lambda_sys[98]	3609.0	25.38	0.5575	3561.0	3608.0	3660.0	40001	30000
	lambda_sys[99]	3935.0	24.49	0.5993	3888.0	3934.0	3984.0	40001	30000
	lambda_sys[100]	3767.0	22.1	0.5378	3724.0	3766.0	3811.0	40001	30000
	lambda_sys[101]	3940.0	23.0	0.5666	3894.0	3940.0	3985.0	40001	30000
	lambda_sys[102]	3912.0	21.99	0.584	3868.0	3912.0	3955.0	40001	30000
	lambda_sys[103]	4093.0	22.64	0.5824	4048.0	4093.0	4138.0	40001	30000
	lambda_sys[104]	3945.0	21.58	0.5352	3903.0	3945.0	3987.0	40001	30000
	lambda_sys[105]	3648.0	21.38	0.5772	3606.0	3648.0	3689.0	40001	30000
	lambda_sys[106]	3835.0	22.67	0.5601	3790.0	3835.0	3880.0	40001	30000
	lambda_sys[107]	3694.0	28.55	0.6989	3641.0	3693.0	3753.0	40001	30000
	lambda_sys[108]	4075.0	61.06	1.668	3954.0	4075.0	4195.0	40001	30000
	lambda_sys[109]	4009.0	32.7	0.841	3950.0	4008.0	4078.0	40001	30000
	lambda_sys[110]	3584.0	23.62	0.5251	3538.0	3585.0	3631.0	40001	30000
	lambda_sys[111]	3910.0	24.14	0.6487	3864.0	3910.0	3957.0	40001	30000
	lambda_sys[112]	3766.0	22.44	0.549	3723.0	3766.0	3811.0	40001	30000
	lambda_sys[113]	3934.0	22.94	0.5765	3889.0	3934.0	3979.0	40001	30000
	lambda_sys[114]	3919.0	22.83	0.6158	3874.0	3919.0	3963.0	40001	30000
	lambda_sys[115]	4097.0	23.22	0.5952	4051.0	4097.0	4143.0	40001	30000
	lambda_sys[116]	3952.0	22.52	0.5526	3908.0	3952.0	3996.0	40001	30000
	lambda_sys[117]	3655.0	22.37	0.6114	3611.0	3656.0	3698.0	40001	30000
	lambda_sys[118]	3833.0	22.76	0.5728	3788.0	3833.0	3878.0	40001	30000
	lambda_sys[119]	3649.0	22.98	0.5764	3604.0	3649.0	3694.0	40001	30000
	lambda_sys[120]	3842.0	24.46	0.6252	3794.0	3843.0	3889.0	40001	30000
	lambda_sys[121]	3969.0	27.65	0.7745	3915.0	3969.0	4025.0	40001	30000
	lambda_sys[122]	3630.0	26.6	0.6258	3577.0	3630.0	3682.0	40001	30000
	lambda_sys[123]	4002.0	31.19	0.7647	3944.0	4001.0	4066.0	40001	30000
	lambda_sys[124]	3822.0	26.38	0.6161	3772.0	3822.0	3876.0	40001	30000
	lambda_sys[125]	3974.0	26.08	0.6319	3922.0	3974.0	4025.0	40001	30000
	lambda_sys[126]	3950.0	25.86	0.7052	3899.0	3950.0	4.0E+3	40001	30000
	lambda_sys[127]	4124.0	25.9	0.6681	4073.0	4124.0	4176.0	40001	30000
	lambda_sys[128]	3986.0	25.75	0.6302	3936.0	3986.0	4037.0	40001	30000
	lambda_sys[129]	3682.0	25.36	0.7178	3630.0	3683.0	3730.0	40001	30000
	lambda_sys[130]	3859.0	25.36	0.6446	3809.0	3859.0	3909.0	40001	30000
	lambda_sys[131]	3670.0	25.56	0.6514	3620.0	3670.0	3721.0	40001	30000
	lambda_sys[132]	3876.0	27.2	0.6871	3822.0	3876.0	3929.0	40001	30000
	mu_inf[1]	2.138	1.503	0.01061	0.2672	1.8	5.957	40001	30000
	mu_inf[2]	2.136	1.494	0.01069	0.2553	1.802	5.894	40001	30000
	mu_inf[3]	5.964	2.408	0.01901	2.174	5.652	11.47	40001	30000
	mu_inf[4]	5.039	2.218	0.01878	1.637	4.726	10.16	40001	30000
	mu_inf[5]	4.177	2.071	0.01517	1.146	3.846	9.066	40001	30000
	mu_inf[6]	3.08	1.756	0.01257	0.6434	2.76	7.342	40001	30000
	mu_inf[7]	1.062	1.054	0.006805	0.02875	0.7435	3.929	40001	30000
	mu_inf[8]	1.092	1.089	0.007026	0.02884	0.7686	4.023	40001	30000
	mu_inf[9]	0.9606	0.9519	0.005689	0.02652	0.6724	3.511	40001	30000
	mu_inf[10]	2.093	1.462	0.01	0.2627	1.776	5.772	40001	30000
	mu_inf[11]	2.004	1.404	0.009492	0.2434	1.683	5.558	40001	30000
	mu_inf[12]	8.086	3.044	0.03285	3.244	7.704	15.07	40001	30000
	mu_inf[13]	6.679	2.695	0.02412	2.466	6.343	12.84	40001	30000
	mu_inf[14]	3.929	1.933	0.01419	1.067	3.626	8.54	40001	30000
	mu_inf[15]	4.956	2.202	0.01723	1.616	4.639	10.07	40001	30000
	mu_inf[16]	3.939	1.957	0.01448	1.101	3.615	8.591	40001	30000
	mu_inf[17]	2.902	1.668	0.01192	0.6029	2.586	6.971	40001	30000
	mu_inf[18]	1.002	0.9911	0.006403	0.02716	0.7056	3.665	40001	30000
	mu_inf[19]	1.871	1.312	0.009467	0.2238	1.575	5.12	40001	30000
	mu_inf[20]	1.977	1.393	0.009056	0.2382	1.662	5.481	40001	30000
	mu_inf[21]	1.859	1.311	0.007901	0.2333	1.564	5.19	40001	30000
	mu_inf[22]	1.958	1.368	0.009348	0.2459	1.649	5.389	40001	30000
	mu_inf[23]	2.068	1.453	0.009694	0.2445	1.739	5.762	40001	30000
	mu_inf[24]	8.272	2.733	0.02407	3.822	7.977	14.36	40001	30000
	mu_inf[25]	7.689	2.697	0.02279	3.354	7.386	13.82	40001	30000
	mu_inf[26]	7.192	2.542	0.02055	3.079	6.898	12.96	40001	30000
	mu_inf[27]	6.043	2.415	0.0189	2.26	5.742	11.57	40001	30000
	mu_inf[28]	9.01	2.804	0.02402	4.368	8.743	15.26	40001	30000
	mu_inf[29]	3.77	1.876	0.01317	1.028	3.464	8.259	40001	30000
	mu_inf[30]	1.888	1.319	0.008251	0.2312	1.592	5.191	40001	30000
	mu_inf[31]	1.923	1.346	0.008624	0.2285	1.622	5.304	40001	30000
	mu_inf[32]	0.9754	0.9639	0.005663	0.02693	0.6811	3.555	40001	30000
	mu_inf[33]	0.9503	0.9546	0.005957	0.02374	0.6569	3.516	40001	30000
	mu_inf[34]	1.001	1.007	0.006226	0.02653	0.6815	3.68	40001	30000
	mu_inf[35]	1.887	1.327	0.008844	0.2318	1.584	5.215	40001	30000
	mu_inf[36]	2.997	1.715	0.01326	0.6236	2.677	7.194	40001	30000
	mu_inf[37]	12.03	3.43	0.034	6.292	11.7	19.65	40001	30000
	mu_inf[38]	7.592	2.637	0.02174	3.333	7.296	13.53	40001	30000
	mu_inf[39]	5.061	2.228	0.01952	1.657	4.752	10.26	40001	30000
	mu_inf[40]	0.9811	0.9745	0.006056	0.02448	0.6881	3.583	40001	30000
	mu_inf[41]	0.9234	0.9197	0.005392	0.02373	0.6424	3.38	40001	30000
	mu_inf[42]	0.9942	0.9889	0.005991	0.02398	0.6956	3.629	40001	30000
	mu_inf[43]	1.004	0.992	0.005879	0.02639	0.698	3.752	40001	30000
	mu_inf[44]	2.11	1.478	0.01006	0.257	1.769	5.869	40001	30000
	mu_inf[45]	0.9708	0.9729	0.005932	0.02684	0.673	3.609	40001	30000
	mu_inf[46]	3.777	1.875	0.01547	1.036	3.472	8.232	40001	30000
	mu_inf[47]	1.953	1.367	0.009294	0.2439	1.657	5.383	40001	30000
	mu_inf[48]	1.903	1.336	0.008767	0.225	1.606	5.267	40001	30000
	mu_inf[49]	3.741	1.885	0.014	1.016	3.423	8.213	40001	30000
	mu_inf[50]	10.7	3.17	0.03083	5.36	10.41	17.74	40001	30000
	mu_inf[51]	12.27	3.327	0.034	6.653	12.0	19.57	40001	30000
	mu_inf[52]	5.707	2.313	0.0181	2.084	5.4	11.04	40001	30000
	mu_inf[53]	0.9659	0.9546	0.005994	0.02537	0.6735	3.527	40001	30000
	mu_inf[54]	2.053	1.443	0.009671	0.2505	1.731	5.701	40001	30000
	mu_inf[55]	0.9719	0.9557	0.005733	0.02536	0.6793	3.501	40001	30000
	mu_inf[56]	2.034	1.434	0.009803	0.2452	1.71	5.635	40001	30000
	mu_inf[57]	2.145	1.514	0.01012	0.255	1.808	5.937	40001	30000
	mu_inf[58]	1.014	1.022	0.00707	0.02673	0.6989	3.8	40001	30000
	mu_inf[59]	0.9453	0.9411	0.005778	0.02462	0.6596	3.449	40001	30000
	mu_inf[60]	9.034	2.968	0.02669	4.158	8.728	15.74	40001	30000
	mu_inf[61]	13.99	3.653	0.03956	7.751	13.7	22.03	40001	30000
	mu_inf[62]	6.755	2.497	0.02038	2.766	6.436	12.38	40001	30000
	mu_inf[63]	3.855	1.905	0.01289	1.063	3.547	8.339	40001	30000
	mu_inf[64]	4.195	2.078	0.01533	1.149	3.847	9.124	40001	30000
	mu_inf[65]	1.997	1.389	0.01002	0.2489	1.681	5.482	40001	30000
	mu_inf[66]	2.048	1.443	0.01004	0.2429	1.72	5.69	40001	30000
	mu_inf[67]	1.012	1.01	0.006047	0.02655	0.7025	3.745	40001	30000
	mu_inf[68]	0.9462	0.9407	0.005996	0.02554	0.6597	3.444	40001	30000
	mu_inf[69]	1.074	1.067	0.006647	0.02998	0.7474	3.916	40001	30000
	mu_inf[70]	0.994	0.9856	0.006319	0.02737	0.6915	3.637	40001	30000
	mu_inf[71]	2.85	1.632	0.01106	0.6014	2.554	6.821	40001	30000
	mu_inf[72]	6.888	2.569	0.02098	2.792	6.582	12.72	40001	30000
	mu_inf[73]	8.286	2.871	0.02649	3.685	7.972	14.85	40001	30000
	mu_inf[74]	10.25	3.362	0.03792	4.712	9.908	17.76	40001	30000
	mu_inf[75]	4.96	2.197	0.01665	1.589	4.662	10.02	40001	30000
	mu_inf[76]	3.103	1.771	0.01251	0.6367	2.796	7.411	40001	30000
	mu_inf[77]	2.004	1.408	0.009324	0.2386	1.686	5.546	40001	30000
	mu_inf[78]	1.751	1.24	0.008074	0.2069	1.471	4.902	40001	30000
	mu_inf[79]	0.9008	0.9052	0.005538	0.02397	0.6273	3.326	40001	30000
	mu_inf[80]	1.855	1.32	0.008213	0.224	1.541	5.209	40001	30000
	mu_inf[81]	0.9584	0.953	0.005905	0.02406	0.6666	3.508	40001	30000
	mu_inf[82]	0.9675	0.9692	0.005914	0.02642	0.6747	3.572	40001	30000
	mu_inf[83]	3.249	1.838	0.0131	0.6882	2.919	7.719	40001	30000
	mu_inf[84]	1.945	1.357	0.0087	0.2378	1.635	5.362	40001	30000
	mu_inf[85]	6.293	2.51	0.01956	2.365	5.954	12.01	40001	30000
	mu_inf[86]	6.212	2.498	0.02175	2.308	5.897	12.05	40001	30000
	mu_inf[87]	5.747	2.541	0.02381	1.893	5.405	11.71	40001	30000
	mu_inf[88]	5.246	2.322	0.01814	1.716	4.905	10.65	40001	30000
	mu_inf[89]	3.069	1.748	0.01268	0.6547	2.733	7.27	40001	30000
	mu_inf[90]	1.063	1.052	0.006839	0.02907	0.7423	3.863	40001	30000
	mu_inf[91]	1.022	1.015	0.006624	0.02778	0.7132	3.76	40001	30000
	mu_inf[92]	1.922	1.356	0.009361	0.2347	1.617	5.345	40001	30000
	mu_inf[93]	1.066	1.059	0.006447	0.02759	0.7452	3.912	40001	30000
	mu_inf[94]	1.002	0.9954	0.006398	0.02658	0.6947	3.668	40001	30000
	mu_inf[95]	1.034	1.028	0.006084	0.02664	0.7256	3.806	40001	30000
	mu_inf[96]	4.963	2.175	0.01739	1.62	4.665	10.05	40001	30000
	mu_inf[97]	2.801	1.6	0.01072	0.5801	2.505	6.701	40001	30000
	mu_inf[98]	18.2	4.046	0.04447	11.12	17.9	26.92	40001	30000
	mu_inf[99]	13.02	3.401	0.0322	7.179	12.77	20.47	40001	30000
	mu_inf[100]	3.132	1.796	0.01263	0.6512	2.812	7.515	40001	30000
	mu_inf[101]	6.763	2.555	0.02131	2.746	6.446	12.59	40001	30000
	mu_inf[102]	1.046	1.038	0.006842	0.02717	0.7256	3.863	40001	30000
	mu_inf[103]	2.98	1.712	0.01271	0.6272	2.651	7.122	40001	30000
	mu_inf[104]	1.028	1.018	0.006019	0.02823	0.7207	3.765	40001	30000
	mu_inf[105]	1.999	1.409	0.009969	0.2437	1.675	5.544	40001	30000
	mu_inf[106]	5.862	2.35	0.01958	2.193	5.556	11.25	40001	30000
	mu_inf[107]	19.95	4.267	0.04576	12.31	19.67	28.98	40001	30000
	mu_inf[108]	74.89	7.948	0.1408	60.11	74.59	91.28	40001	30000
	mu_inf[109]	27.99	5.056	0.05895	18.88	27.7	38.63	40001	30000
	mu_inf[110]	8.89	3.107	0.03157	3.903	8.522	15.95	40001	30000
	mu_inf[111]	3.737	1.849	0.0131	1.058	3.442	8.106	40001	30000
	mu_inf[112]	0.9009	0.9035	0.005564	0.02453	0.6271	3.311	40001	30000
	mu_inf[113]	3.026	1.73	0.01225	0.6138	2.716	7.225	40001	30000
	mu_inf[114]	0.9314	0.9297	0.00571	0.02437	0.6493	3.442	40001	30000
	mu_inf[115]	2.053	1.441	0.01011	0.2527	1.732	5.72	40001	30000
	mu_inf[116]	0.9615	0.9619	0.00595	0.02347	0.6697	3.512	40001	30000
	mu_inf[117]	2.105	1.485	0.009266	0.2566	1.772	5.858	40001	30000
	mu_inf[118]	3.13	1.787	0.01343	0.6365	2.813	7.455	40001	30000
	mu_inf[119]	4.775	2.11	0.01466	1.572	4.472	9.686	40001	30000
	mu_inf[120]	5.092	2.264	0.01895	1.662	4.764	10.4	40001	30000
	mu_inf[121]	7.663	2.56	0.02249	3.526	7.363	13.46	40001	30000
	mu_inf[122]	13.33	3.39	0.03622	7.529	13.05	20.66	40001	30000
	mu_inf[123]	21.48	4.488	0.04984	13.47	21.2	31.01	40001	30000
	mu_inf[124]	8.21	2.863	0.02296	3.586	7.896	14.64	40001	30000
	mu_inf[125]	5.506	2.425	0.02145	1.804	5.159	11.16	40001	30000
	mu_inf[126]	0.9928	0.9906	0.006537	0.02795	0.6895	3.63	40001	30000
	mu_inf[127]	1.05	1.039	0.006813	0.02807	0.7364	3.784	40001	30000
	mu_inf[128]	1.974	1.395	0.008937	0.2384	1.652	5.497	40001	30000
	mu_inf[129]	0.9266	0.9353	0.006252	0.02419	0.6331	3.399	40001	30000
	mu_inf[130]	1.88	1.328	0.008774	0.2303	1.588	5.258	40001	30000
	mu_inf[131]	2.044	1.446	0.009764	0.2436	1.725	5.661	40001	30000
	mu_inf[132]	5.856	2.372	0.01748	2.162	5.555	11.37	40001	30000
	predinf[1]	7.454	5.913	0.08154	0.7844	5.893	22.93	40001	30000
	predinf[2]	7.428	5.82	0.07719	0.7622	5.92	22.66	40001	30000
	predinf[3]	20.68	10.39	0.1885	5.864	18.86	45.7	40001	30000
	predinf[4]	17.46	9.317	0.1594	4.551	15.77	40.35	40001	30000
	predinf[5]	14.55	8.641	0.1432	3.174	12.76	36.03	40001	30000
	predinf[6]	10.72	7.071	0.1108	1.848	9.11	28.56	40001	30000
	predinf[7]	3.702	3.989	0.04135	0.09304	2.451	14.59	40001	30000
	predinf[8]	3.824	4.198	0.04487	0.09002	2.503	15.35	40001	30000
	predinf[9]	3.32	3.521	0.03547	0.08477	2.211	12.96	40001	30000
	predinf[10]	7.29	5.725	0.07621	0.777	5.823	22.2	40001	30000
	predinf[11]	6.946	5.392	0.06783	0.7351	5.591	21.09	40001	30000
	predinf[12]	28.38	14.33	0.3055	8.176	25.82	63.48	40001	30000
	predinf[13]	23.34	12.06	0.2354	6.404	21.11	52.39	40001	30000
	predinf[14]	13.61	7.919	0.1285	3.081	12.01	33.14	40001	30000
	predinf[15]	17.18	9.215	0.1536	4.449	15.41	39.53	40001	30000
	predinf[16]	13.65	8.015	0.1285	3.071	12.02	33.65	40001	30000
	predinf[17]	10.05	6.577	0.08983	1.763	8.59	26.67	40001	30000
	predinf[18]	3.475	3.697	0.03763	0.08685	2.31	13.62	40001	30000
	predinf[19]	6.454	4.976	0.06292	0.691	5.214	19.3	40001	30000
	predinf[20]	6.852	5.345	0.06759	0.7261	5.485	20.83	40001	30000
	predinf[21]	6.404	4.941	0.05525	0.7067	5.165	19.22	40001	30000
	predinf[22]	6.779	5.269	0.06783	0.7474	5.461	20.34	40001	30000
	predinf[23]	7.197	5.65	0.07435	0.7506	5.736	21.94	40001	30000
	predinf[24]	28.48	12.1	0.2425	10.08	26.72	56.77	40001	30000
	predinf[25]	26.56	11.95	0.2294	8.95	24.68	54.63	40001	30000
	predinf[26]	24.76	11.02	0.2078	8.384	22.99	51.52	40001	30000
	predinf[27]	21.0	10.6	0.2005	6.051	19.17	46.7	40001	30000
	predinf[28]	30.98	12.6	0.2445	11.44	29.22	60.32	40001	30000
	predinf[29]	13.01	7.471	0.11	2.94	11.54	31.7	40001	30000
	predinf[30]	6.526	5.03	0.05936	0.6929	5.24	19.64	40001	30000
	predinf[31]	6.648	5.116	0.05881	0.7026	5.388	20.0	40001	30000
	predinf[32]	3.377	3.58	0.03478	0.08608	2.229	12.98	40001	30000
	predinf[33]	3.282	3.516	0.03297	0.07497	2.167	12.78	40001	30000
	predinf[34]	3.471	3.738	0.03729	0.08492	2.259	13.74	40001	30000
	predinf[35]	6.508	5.032	0.06032	0.7077	5.205	19.46	40001	30000
	predinf[36]	10.39	6.801	0.09606	1.839	8.878	27.56	40001	30000
	predinf[37]	41.7	16.84	0.3808	15.37	39.49	80.88	40001	30000
	predinf[38]	26.25	11.78	0.236	8.772	24.46	53.86	40001	30000
	predinf[39]	17.57	9.505	0.1786	4.593	15.78	40.99	40001	30000
	predinf[40]	3.397	3.627	0.03689	0.07934	2.267	13.2	40001	30000
	predinf[41]	3.184	3.389	0.03125	0.07619	2.116	12.25	40001	30000
	predinf[42]	3.438	3.634	0.03279	0.07423	2.278	13.21	40001	30000
	predinf[43]	3.475	3.675	0.03666	0.08293	2.292	13.64	40001	30000
	predinf[44]	7.33	5.707	0.07296	0.7867	5.87	22.18	40001	30000
	predinf[45]	3.357	3.601	0.03407	0.08362	2.205	13.3	40001	30000
	predinf[46]	13.05	7.601	0.1258	3.019	11.51	32.19	40001	30000
	predinf[47]	6.756	5.256	0.06566	0.7459	5.443	20.33	40001	30000
	predinf[48]	6.589	5.132	0.06371	0.692	5.297	19.92	40001	30000
	predinf[49]	12.91	7.551	0.1115	2.924	11.32	31.73	40001	30000
	predinf[50]	37.04	15.23	0.3317	13.44	34.89	72.6	40001	30000
	predinf[51]	42.32	16.13	0.346	16.26	40.49	78.68	40001	30000
	predinf[52]	19.69	9.722	0.1606	5.755	17.96	43.23	40001	30000
	predinf[53]	3.341	3.552	0.03514	0.08129	2.216	13.08	40001	30000
	predinf[54]	7.13	5.569	0.06805	0.7423	5.699	21.7	40001	30000
	predinf[55]	3.365	3.556	0.03364	0.07968	2.24	12.99	40001	30000
	predinf[56]	7.047	5.511	0.06975	0.7476	5.618	21.4	40001	30000
	predinf[57]	7.466	5.899	0.07819	0.7726	5.941	22.82	40001	30000
	predinf[58]	3.533	3.854	0.04268	0.08439	2.297	14.05	40001	30000
	predinf[59]	3.268	3.482	0.03219	0.0807	2.159	12.61	40001	30000
	predinf[60]	31.36	13.95	0.2958	10.68	29.25	64.48	40001	30000
	predinf[61]	48.45	18.63	0.427	18.55	46.22	91.51	40001	30000
	predinf[62]	23.37	10.95	0.2074	7.544	21.52	49.76	40001	30000
	predinf[63]	13.34	7.725	0.1177	3.048	11.82	32.46	40001	30000
	predinf[64]	14.56	8.514	0.1345	3.203	12.81	35.71	40001	30000
	predinf[65]	6.917	5.351	0.06847	0.743	5.564	20.75	40001	30000
	predinf[66]	7.105	5.558	0.07134	0.7378	5.689	21.62	40001	30000
	predinf[67]	3.509	3.753	0.03587	0.08271	2.331	13.76	40001	30000
	predinf[68]	3.266	3.474	0.0341	0.07991	2.162	12.71	40001	30000
	predinf[69]	3.737	4.004	0.04159	0.09473	2.454	14.77	40001	30000
	predinf[70]	3.433	3.644	0.0354	0.08158	2.278	13.31	40001	30000
	predinf[71]	9.84	6.395	0.08369	1.756	8.447	26.09	40001	30000
	predinf[72]	23.84	11.28	0.2031	7.473	22.05	50.81	40001	30000
	predinf[73]	28.82	13.32	0.2711	9.316	26.67	61.03	40001	30000
	predinf[74]	35.96	16.71	0.3974	11.27	33.31	75.79	40001	30000
	predinf[75]	17.19	9.191	0.1512	4.434	15.49	39.53	40001	30000
	predinf[76]	10.78	7.087	0.1014	1.854	9.223	28.45	40001	30000
	predinf[77]	6.953	5.433	0.0681	0.7182	5.544	21.12	40001	30000
	predinf[78]	6.013	4.625	0.05161	0.6514	4.871	18.0	40001	30000
	predinf[79]	3.1	3.29	0.03111	0.07655	2.06	12.08	40001	30000
	predinf[80]	6.387	4.949	0.05685	0.6965	5.122	19.24	40001	30000
	predinf[81]	3.317	3.529	0.03442	0.07729	2.2	12.85	40001	30000
	predinf[82]	3.341	3.572	0.03408	0.08007	2.21	13.0	40001	30000
	predinf[83]	11.33	7.478	0.1159	1.98	9.641	30.07	40001	30000
	predinf[84]	6.73	5.178	0.06703	0.7254	5.413	20.33	40001	30000
	predinf[85]	21.91	11.09	0.2097	6.172	19.98	48.83	40001	30000
	predinf[86]	21.6	11.01	0.2131	6.201	19.59	48.58	40001	30000
	predinf[87]	20.18	11.34	0.2266	4.981	17.9	48.51	40001	30000
	predinf[88]	18.25	9.946	0.1739	4.699	16.32	42.54	40001	30000
	predinf[89]	10.64	6.924	0.09575	1.879	9.099	27.98	40001	30000
	predinf[90]	3.702	3.965	0.04249	0.09201	2.433	14.47	40001	30000
	predinf[91]	3.549	3.791	0.04095	0.08873	2.365	13.8	40001	30000
	predinf[92]	6.643	5.158	0.06171	0.7068	5.332	20.04	40001	30000
	predinf[93]	3.718	4.013	0.04215	0.08603	2.465	14.6	40001	30000
	predinf[94]	3.478	3.727	0.03949	0.08163	2.295	13.45	40001	30000
	predinf[95]	3.599	3.866	0.03917	0.08273	2.386	14.14	40001	30000
	predinf[96]	17.21	9.199	0.1666	4.486	15.49	39.73	40001	30000
	predinf[97]	9.667	6.239	0.08723	1.724	8.267	25.63	40001	30000
	predinf[98]	62.88	22.04	0.5327	25.71	60.89	111.7	40001	30000
	predinf[99]	44.91	16.81	0.3773	17.72	42.91	83.1	40001	30000
	predinf[100]	10.9	7.233	0.1098	1.911	9.239	29.5	40001	30000
	predinf[101]	23.38	11.18	0.2107	7.394	21.56	50.08	40001	30000
	predinf[102]	3.659	3.965	0.04393	0.08778	2.382	14.63	40001	30000
	predinf[103]	10.33	6.778	0.102	1.831	8.783	27.64	40001	30000
	predinf[104]	3.565	3.814	0.03916	0.08968	2.367	14.03	40001	30000
	predinf[105]	6.934	5.448	0.07084	0.7226	5.544	21.2	40001	30000
	predinf[106]	20.3	10.17	0.1876	6.042	18.45	44.93	40001	30000
	predinf[107]	69.05	24.09	0.6032	28.17	67.01	122.0	40001	30000
	predinf[108]	257.4	68.8	1.955	121.0	258.4	395.1	40001	30000
	predinf[109]	96.87	31.94	0.8576	40.78	94.53	165.9	40001	30000
	predinf[110]	31.09	14.81	0.3285	9.704	28.57	66.47	40001	30000
	predinf[111]	12.9	7.438	0.1103	2.991	11.43	31.04	40001	30000
	predinf[112]	3.11	3.317	0.03077	0.07699	2.05	12.08	40001	30000
	predinf[113]	10.51	6.923	0.1029	1.791	8.939	28.02	40001	30000
	predinf[114]	3.218	3.417	0.03233	0.07476	2.116	12.71	40001	30000
	predinf[115]	7.137	5.599	0.07218	0.7483	5.696	21.59	40001	30000
	predinf[116]	3.322	3.565	0.03459	0.07764	2.19	12.83	40001	30000
	predinf[117]	7.331	5.842	0.07477	0.7542	5.833	22.52	40001	30000
	predinf[118]	10.89	7.207	0.1163	1.838	9.319	29.18	40001	30000
	predinf[119]	16.47	8.653	0.1394	4.399	14.9	37.45	40001	30000
	predinf[120]	17.71	9.664	0.1742	4.557	15.87	41.61	40001	30000
	predinf[121]	26.28	11.01	0.1939	9.581	24.72	51.98	40001	30000
	predinf[122]	45.8	16.56	0.3537	18.82	43.85	83.34	40001	30000
	predinf[123]	74.51	26.27	0.669	30.08	72.09	133.2	40001	30000
	predinf[124]	28.47	13.0	0.2542	9.205	26.51	58.9	40001	30000
	predinf[125]	19.24	10.61	0.2059	4.822	17.15	45.5	40001	30000
	predinf[126]	3.456	3.745	0.03851	0.08816	2.263	13.4	40001	30000
	predinf[127]	3.656	3.927	0.04275	0.08681	2.423	14.28	40001	30000
	predinf[128]	6.85	5.415	0.07066	0.7331	5.467	20.9	40001	30000
	predinf[129]	3.192	3.426	0.03204	0.07706	2.091	12.52	40001	30000
	predinf[130]	6.483	5.013	0.06157	0.7049	5.227	19.47	40001	30000
	predinf[131]	7.101	5.599	0.06922	0.7283	5.635	22.0	40001	30000
	predinf[132]	20.28	10.18	0.1844	5.876	18.54	44.8	40001	30000
	tau	0.0387	0.05627	0.002257	3.838E-4	0.005428	0.1917	40001	30000
dic.stats()

DIC
Dbar = post.mean of -2logL; Dhat = -2LogL at post.mean of stochastic nodes
	Dbar	Dhat	pD	DIC	
allcause	1501.190	1468.500	32.697	1533.890	
beta0	17.249	17.249	-0.000	17.249	
inf	464.219	394.513	69.705	533.924	
kappa	1.386	1.386	-0.000	1.386	
lambda_all	0.000	0.000	0.000	0.000	
mu_inf	191.459	191.459	0.000	191.459	
tau	1.386	1.386	-0.000	1.386	
total	2176.890	2074.490	102.403	2279.300	
history(*)

History

save(C:/Program Files/R/R-2.6.1/log.odc)
save(C:/Program Files/R/R-2.6.1/log.txt)
