# Supplementary material for: Revised estimates of influenza-associated excess mortality, United States, 1995 through 2005
Source: Emerg Themes Epidemiol. 2008 Dec 30;5:26. doi: 10.1186/1742-7622-5-26 (PMC2628891; doi:10.1186/1742-7622-5-26)
Supplement: Additional file 1 — Bayesian analysis of influenza mortality, U.S., 1995–2005 using WinBUGS. [file 1742-7622-5-26-S1.zip › calculations Thompson 8-14-2008.txt]

#age group 3#

library(MASS)
library(coda)
library(graphics)
library(grDevices)
library(stats)
library(utils)
library(lme4)
library(methods)
library(Matrix)
library(R2WinBUGS)
library(BRugs)

year=c(0,0,0,0,0,0,0,0,0,0,0,0,1,1,1,1,1,1,1,1,1,1,1,1,2,2,2,2,2,2,2,2,2,2,2,2,3,3,3,3,3,3,3,3,3,3,3,3,4,4,4,4,4,4,4,4,4,4,4,4,5,5,5,5,5,5,5,5,5,5,5,5,6,6,6,6,6,6,6,6,6,6,6,6,7,7,7,7,7,7,7,7,7,7,7,7,8,8,8,8,8,8,8,8,8,8,8,8,9,9,9,9,9,9,9,9,9,9,9,9,10,10,10,10,10,10,10,10,10,10,10,10)
month=c(1,2,3,4,5,6,7,8,9,10,11,12,1,2,3,4,5,6,7,8,9,10,11,12,1,2,3,4,5,6,7,8,9,10,11,12,1,2,3,4,5,6,7,8,9,10,11,12,1,2,3,4,5,6,7,8,9,10,11,12,1,2,3,4,5,6,7,8,9,10,11,12,1,2,3,4,5,6,7,8,9,10,11,12,1,2,3,4,5,6,7,8,9,10,11,12,1,2,3,4,5,6,7,8,9,10,11,12,1,2,3,4,5,6,7,8,9,10,11,12,1,2,3,4,5,6,7,8,9,10,11,12)
inf<-c(79,126,155,24,11,3,1,4,8,16,16,163,232,70,42,22,17,6,4,4,3,11,29,306,413,98,53,26,13,6,2,2,2,14,19,73,592,832,216,15,5,8,2,4,1,18,12,19,137,477,499,96,16,5,3,8,7,14,41,363,1364,251,46,13,4,4,5,2,5,5,12,54,88,75,33,10,2,3,3,2,3,6,16,18,76,254,275,55,16,6,3,3,2,4,7,26,58,74,61,43,14,2,4,0,6,14,132,1386,881,79,23,12,6,2,4,0,3,12,24,55,329,714,543,92,22,9,8,4,2,6,16,68)
allcause<-c(211025,192557,207539,191332,189764,179591,185721,182629,177856,190000,192743,214494,221863,193528,203372,192079,188446,178495,182276,179221,175840,190580,190946,221566,228595,188782,205241,192190,191466,178685,181767,179642,175619,190605,192106,212888,233585,204780,206000,187092,188414,181700,184413,183852,178201,193663,192697,206311,227924,208458,227107,196859,192247,180434,187121,182805,180551,195919,192344,223102,248182,203662,202178,190735,193440,183446,188900,189023,187271,200102,199582,220672,226976,198968,215850,203027,200929,191547,191578,191284,189107,202679,197400,210615,226269,209729,226773,200051,200130,188004,193578,191314,187837,200253,202580,220278,224460,200835,213873,199672,199478,191861,193996,192864,188803,203089,201375,241848,238085,204474,210338,196664,194756,186578,191099,189725,184769,198484,194091,212337,226822,213660,231486,205188,201211,187732,191821,191183,185855,198348,198943,220257)
N<-132

data <- list ("month", "year", "inf", "allcause", "N")

inits<-function() {list(beta0=rnorm(1, 12.2,.5),
beta1=rnorm(1,0,.1),beta2=rnorm(1,0,.1),beta3=rnorm(1,0,.1),beta4=rnorm(1,0,.1),alpha1=rnorm(1,0,.1))}

parameters <- c("alpha1", "beta0","beta1","beta2","beta3","beta4","mu","predinf","e.sys")
influenza <- bugs(data, inits, parameters, "p:/if/Papers and Chapters/Influenza/data and calculations/supplemental/model Thompson 8-14-2008.txt", n.chains=3, n.iter=250000, n.burnin=200000, n.thin=5, bugs.directory = "c:/Program Files/WinBUGS14/")


file.copy("C:/Program Files/R/R-2.6.1/codaindex.txt","p:/if/Papers and Chapters/Influenza/data and calculations/Finalfinal/codaindex AG3 Thompson 8-14-2008.txt")
file.copy("C:/Program Files/R/R-2.6.1/log.txt","p:/if/Papers and Chapters/Influenza/data and calculations/Finalfinal/log AG3 Thompson 8-14-2008.txt")
file.copy("C:/Program Files/R/R-2.6.1/coda1.txt","p:/if/Papers and Chapters/Influenza/data and calculations/Finalfinal/coda1 AG3 Thompson 8-14-2008.txt")
file.copy("C:/Program Files/R/R-2.6.1/coda2.txt","p:/if/Papers and Chapters/Influenza/data and calculations/Finalfinal/coda2 AG3 Thompson 8-14-2008.txt")
file.copy("C:/Program Files/R/R-2.6.1/coda3.txt","p:/if/Papers and Chapters/Influenza/data and calculations/Finalfinal/coda3 AG3 Thompson 8-14-2008.txt")
##
